# Supplementary material for: Electroencephalography signatures of motor error and stimulus-driven attention in electrical muscle stimulation-induced wrist movements under motor imagery
Source: Front Hum Neurosci. 2026 Jan 27;19:1713908. doi: 10.3389/fnhum.2025.1713908 (PMC12887888; doi:10.3389/fnhum.2025.1713908)
Supplement: Supplementary file 2 [file Data_Sheet_2.zip]

Archive with 231 entries (229 files):
- ica_component_reject_rates.csv
- component_image/
- component_image/sub02_session2_d1_block1112_0.jpg
- component_image/sub02_session2_d1_block1112_1.jpg
- component_image/sub02_session2_d1_block1112_2.jpg
- component_image/sub02_session2_d1_block1112_3.jpg
- component_image/sub02_session2_d1_block1112_4.jpg
- component_image/sub04_session2_d1_block1112_0.jpg
- component_image/sub04_session2_d1_block1112_1.jpg
- component_image/sub04_session2_d1_block1112_2.jpg
- component_image/sub04_session2_d1_block1112_3.jpg
- component_image/sub04_session2_d1_block1112_4.jpg
- component_image/sub07_session2_d1_block1112_0.jpg
- component_image/sub07_session2_d1_block1112_1.jpg
- component_image/sub07_session2_d1_block1112_2.jpg
- component_image/sub07_session2_d1_block1112_3.jpg
- component_image/sub07_session2_d1_block1112_4.jpg
- component_image/sub09_session2_d1_block1112_0.jpg
- component_image/sub09_session2_d1_block1112_1.jpg
- component_image/sub09_session2_d1_block1112_2.jpg
- component_image/sub09_session2_d1_block1112_3.jpg
- component_image/sub09_session2_d1_block1112_4.jpg
- component_image/sub10_session2_d1_block1112_0.jpg
- component_image/sub10_session2_d1_block1112_1.jpg
- component_image/sub10_session2_d1_block1112_2.jpg
- component_image/sub10_session2_d1_block1112_3.jpg
- component_image/sub10_session2_d1_block1112_4.jpg
- component_image/sub12_session2_d1_block1112_0.jpg
- component_image/sub12_session2_d1_block1112_1.jpg
- component_image/sub12_session2_d1_block1112_2.jpg
- component_image/sub12_session2_d1_block1112_3.jpg
- component_image/sub12_session2_d1_block1112_4.jpg
- component_image/sub14_session2_d1_block1112_0.jpg
- component_image/sub14_session2_d1_block1112_1.jpg
- component_image/sub14_session2_d1_block1112_2.jpg
- component_image/sub14_session2_d1_block1112_3.jpg
- component_image/sub14_session2_d1_block1112_4.jpg
- component_image/sub16_session2_d1_block1112_0.jpg
- component_image/sub16_session2_d1_block1112_1.jpg
- component_image/sub16_session2_d1_block1112_2.jpg
- component_image/sub16_session2_d1_block1112_3.jpg
- component_image/sub16_session2_d1_block1112_4.jpg
- retained_and_rejected_comp/
- retained_and_rejected_comp/sub01_session1_d1_block0102.csv
- retained_and_rejected_comp/sub01_session1_d1_block0304.csv
- retained_and_rejected_comp/sub01_session1_d2_block0102.csv
- retained_and_rejected_comp/sub01_session1_d2_block0304.csv
- retained_and_rejected_comp/sub01_session2_d1_block0506.csv
- retained_and_rejected_comp/sub01_session2_d1_block0708.csv
- retained_and_rejected_comp/sub01_session2_d2_block0910.csv
- retained_and_rejected_comp/sub01_session2_d2_block1112.csv
- retained_and_rejected_comp/sub01_session3_d1_block0910.csv
- retained_and_rejected_comp/sub01_session3_d1_block1112.csv
- retained_and_rejected_comp/sub01_session3_d2_block0506.csv
- retained_and_rejected_comp/sub01_session3_d2_block0708.csv
- retained_and_rejected_comp/sub02_session1_d1_block0102.csv
- retained_and_rejected_comp/sub02_session1_d1_block0304.csv
- retained_and_rejected_comp/sub02_session1_d2_block0102.csv
- retained_and_rejected_comp/sub02_session1_d2_block0304.csv
- retained_and_rejected_comp/sub02_session2_d1_block0910.csv
- retained_and_rejected_comp/sub02_session2_d1_block1112.csv
- retained_and_rejected_comp/sub02_session2_d2_block0506.csv
- retained_and_rejected_comp/sub02_session2_d2_block0708.csv
- retained_and_rejected_comp/sub02_session3_d1_block0506.csv
- retained_and_rejected_comp/sub02_session3_d1_block0708.csv
- retained_and_rejected_comp/sub02_session3_d2_block0910.csv
- retained_and_rejected_comp/sub02_session3_d2_block1112.csv
- retained_and_rejected_comp/sub03_session1_d1_block0102.csv
- retained_and_rejected_comp/sub03_session1_d1_block0304.csv
- retained_and_rejected_comp/sub03_session1_d2_block0102.csv
- retained_and_rejected_comp/sub03_session1_d2_block0304.csv
- retained_and_rejected_comp/sub03_session2_d1_block0506.csv
- retained_and_rejected_comp/sub03_session2_d1_block0708.csv
- retained_and_rejected_comp/sub03_session2_d2_block0910.csv
- retained_and_rejected_comp/sub03_session2_d2_block1112.csv
- retained_and_rejected_comp/sub03_session3_d1_block0910.csv
- retained_and_rejected_comp/sub03_session3_d1_block1112.csv
- retained_and_rejected_comp/sub03_session3_d2_block0506.csv
- retained_and_rejected_comp/sub03_session3_d2_block0708.csv
- retained_and_rejected_comp/sub04_session1_d1_block0102.csv
- retained_and_rejected_comp/sub04_session1_d1_block0304.csv
- retained_and_rejected_comp/sub04_session1_d2_block0102.csv
- retained_and_rejected_comp/sub04_session1_d2_block0304.csv
- retained_and_rejected_comp/sub04_session2_d1_block0910.csv
- retained_and_rejected_comp/sub04_session2_d1_block1112.csv
- retained_and_rejected_comp/sub04_session2_d2_block0506.csv
- retained_and_rejected_comp/sub04_session2_d2_block0708.csv
- retained_and_rejected_comp/sub04_session3_d1_block0506.csv
- retained_and_rejected_comp/sub04_session3_d1_block0708.csv
- retained_and_rejected_comp/sub04_session3_d2_block0910.csv
- retained_and_rejected_comp/sub04_session3_d2_block1112.csv
- retained_and_rejected_comp/sub05_session1_d1_block0102.csv
- retained_and_rejected_comp/sub05_session1_d1_block0304.csv
- retained_and_rejected_comp/sub05_session1_d2_block0102.csv
- retained_and_rejected_comp/sub05_session1_d2_block0304.csv
- retained_and_rejected_comp/sub05_session2_d1_block0506.csv
- retained_and_rejected_comp/sub05_session2_d1_block0708.csv
- retained_and_rejected_comp/sub05_session2_d2_block0910.csv
- retained_and_rejected_comp/sub05_session2_d2_block1112.csv
- retained_and_rejected_comp/sub05_session3_d1_block0910.csv
- retained_and_rejected_comp/sub05_session3_d1_block1112.csv
- retained_and_rejected_comp/sub05_session3_d2_block0506.csv
- retained_and_rejected_comp/sub05_session3_d2_block0708.csv
- retained_and_rejected_comp/sub06_session1_d1_block0102.csv
- retained_and_rejected_comp/sub06_session1_d1_block0304.csv
- retained_and_rejected_comp/sub06_session1_d2_block0102.csv
- retained_and_rejected_comp/sub06_session1_d2_block0304.csv
- retained_and_rejected_comp/sub06_session2_d1_block0506.csv
- retained_and_rejected_comp/sub06_session2_d1_block0708.csv
- retained_and_rejected_comp/sub06_session2_d2_block0910.csv
- retained_and_rejected_comp/sub06_session2_d2_block1112.csv
- retained_and_rejected_comp/sub06_session3_d1_block0910.csv
- retained_and_rejected_comp/sub06_session3_d1_block1112.csv
- retained_and_rejected_comp/sub06_session3_d2_block0506.csv
- retained_and_rejected_comp/sub06_session3_d2_block0708.csv
- retained_and_rejected_comp/sub07_session1_d1_block0102.csv
- retained_and_rejected_comp/sub07_session1_d1_block0304.csv
- retained_and_rejected_comp/sub07_session1_d2_block0102.csv
- retained_and_rejected_comp/sub07_session1_d2_block0304.csv
- retained_and_rejected_comp/sub07_session2_d1_block0910.csv
- retained_and_rejected_comp/sub07_session2_d1_block1112.csv
- retained_and_rejected_comp/sub07_session2_d2_block0506.csv
- retained_and_rejected_comp/sub07_session2_d2_block0708.csv
- retained_and_rejected_comp/sub07_session3_d1_block0506.csv
- retained_and_rejected_comp/sub07_session3_d1_block0708.csv
- retained_and_rejected_comp/sub07_session3_d2_block0910.csv
- retained_and_rejected_comp/sub07_session3_d2_block1112.csv
- retained_and_rejected_comp/sub08_session1_d1_block0102.csv
- retained_and_rejected_comp/sub08_session1_d1_block0304.csv
- retained_and_rejected_comp/sub08_session1_d2_block0102.csv
- retained_and_rejected_comp/sub08_session1_d2_block0304.csv
- retained_and_rejected_comp/sub08_session2_d1_block0506.csv
- retained_and_rejected_comp/sub08_session2_d1_block0708.csv
- retained_and_rejected_comp/sub08_session2_d2_block0910.csv
- retained_and_rejected_comp/sub08_session2_d2_block1112.csv
- retained_and_rejected_comp/sub08_session3_d1_block0910.csv
- retained_and_rejected_comp/sub08_session3_d1_block1112.csv
- retained_and_rejected_comp/sub08_session3_d2_block0506.csv
- retained_and_rejected_comp/sub08_session3_d2_block0708.csv
- retained_and_rejected_comp/sub09_session1_d1_block0102.csv
- retained_and_rejected_comp/sub09_session1_d1_block0304.csv
- retained_and_rejected_comp/sub09_session1_d2_block0102.csv
- retained_and_rejected_comp/sub09_session1_d2_block0304.csv
- retained_and_rejected_comp/sub09_session2_d1_block0910.csv
- retained_and_rejected_comp/sub09_session2_d1_block1112.csv
- retained_and_rejected_comp/sub09_session2_d2_block0506.csv
- retained_and_rejected_comp/sub09_session2_d2_block0708.csv
- retained_and_rejected_comp/sub09_session3_d1_block0506.csv
- retained_and_rejected_comp/sub09_session3_d1_block0708.csv
- retained_and_rejected_comp/sub09_session3_d2_block0910.csv
- retained_and_rejected_comp/sub09_session3_d2_block1112.csv
- retained_and_rejected_comp/sub10_session1_d1_block0102.csv
- retained_and_rejected_comp/sub10_session1_d1_block0304.csv
- retained_and_rejected_comp/sub10_session1_d2_block0102.csv
- retained_and_rejected_comp/sub10_session1_d2_block0304.csv
- retained_and_rejected_comp/sub10_session2_d1_block0910.csv
- retained_and_rejected_comp/sub10_session2_d1_block1112.csv
- retained_and_rejected_comp/sub10_session2_d2_block0506.csv
- retained_and_rejected_comp/sub10_session2_d2_block0708.csv
- retained_and_rejected_comp/sub10_session3_d1_block0506.csv
- retained_and_rejected_comp/sub10_session3_d1_block0708.csv
- retained_and_rejected_comp/sub10_session3_d2_block0910.csv
- retained_and_rejected_comp/sub10_session3_d2_block1112.csv
- retained_and_rejected_comp/sub11_session1_d1_block0102.csv
- retained_and_rejected_comp/sub11_session1_d1_block0304.csv
- retained_and_rejected_comp/sub11_session1_d2_block0102.csv
- retained_and_rejected_comp/sub11_session1_d2_block0304.csv
- retained_and_rejected_comp/sub11_session2_d1_block0506.csv
- retained_and_rejected_comp/sub11_session2_d1_block0708.csv
- retained_and_rejected_comp/sub11_session2_d2_block0910.csv
- retained_and_rejected_comp/sub11_session2_d2_block1112.csv
- retained_and_rejected_comp/sub11_session3_d1_block0910.csv
- retained_and_rejected_comp/sub11_session3_d1_block1112.csv
- retained_and_rejected_comp/sub11_session3_d2_block0506.csv
- retained_and_rejected_comp/sub11_session3_d2_block0708.csv
- retained_and_rejected_comp/sub12_session1_d1_block0102.csv
- retained_and_rejected_comp/sub12_session1_d1_block0304.csv
- retained_and_rejected_comp/sub12_session1_d2_block0102.csv
- retained_and_rejected_comp/sub12_session1_d2_block0304.csv
- retained_and_rejected_comp/sub12_session2_d1_block0910.csv
- retained_and_rejected_comp/sub12_session2_d1_block1112.csv
- retained_and_rejected_comp/sub12_session2_d2_block0506.csv
- retained_and_rejected_comp/sub12_session2_d2_block0708.csv
- retained_and_rejected_comp/sub12_session3_d1_block0506.csv
- retained_and_rejected_comp/sub12_session3_d1_block0708.csv
- retained_and_rejected_comp/sub12_session3_d2_block0910.csv
- retained_and_rejected_comp/sub12_session3_d2_block1112.csv
- retained_and_rejected_comp/sub13_session1_d1_block0102.csv
- retained_and_rejected_comp/sub13_session1_d1_block0304.csv
- retained_and_rejected_comp/sub13_session1_d2_block0102.csv
- retained_and_rejected_comp/sub13_session1_d2_block0304.csv
- retained_and_rejected_comp/sub13_session2_d1_block0506.csv
- retained_and_rejected_comp/sub13_session2_d1_block0708.csv
- retained_and_rejected_comp/sub13_session2_d2_block0910.csv
- retained_and_rejected_comp/sub13_session2_d2_block1112.csv
- retained_and_rejected_comp/sub13_session3_d1_block0910.csv
- retained_and_rejected_comp/sub13_session3_d1_block1112.csv
- retained_and_rejected_comp/sub13_session3_d2_block0506.csv
- retained_and_rejected_comp/sub13_session3_d2_block0708.csv
- retained_and_rejected_comp/sub14_session2_d1_block0910.csv
- retained_and_rejected_comp/sub14_session2_d1_block1112.csv
- retained_and_rejected_comp/sub14_session2_d2_block0506.csv
- retained_and_rejected_comp/sub14_session2_d2_block0708.csv
- retained_and_rejected_comp/sub14_session3_d1_block0506.csv
- retained_and_rejected_comp/sub14_session3_d1_block0708.csv
- retained_and_rejected_comp/sub14_session3_d2_block0910.csv
- retained_and_rejected_comp/sub14_session3_d2_block1112.csv
- retained_and_rejected_comp/sub15_session1_d1_block0102.csv
- retained_and_rejected_comp/sub15_session1_d1_block0304.csv
- retained_and_rejected_comp/sub15_session1_d2_block0102.csv
- retained_and_rejected_comp/sub15_session1_d2_block0304.csv
- retained_and_rejected_comp/sub15_session2_d1_block0506.csv
- retained_and_rejected_comp/sub15_session2_d1_block0708.csv
- retained_and_rejected_comp/sub15_session2_d2_block0910.csv
- retained_and_rejected_comp/sub15_session2_d2_block1112.csv
- retained_and_rejected_comp/sub15_session3_d1_block0910.csv
- retained_and_rejected_comp/sub15_session3_d1_block1112.csv
- retained_and_rejected_comp/sub15_session3_d2_block0506.csv
- retained_and_rejected_comp/sub15_session3_d2_block0708.csv
- retained_and_rejected_comp/sub16_session1_d1_block0102.csv
- retained_and_rejected_comp/sub16_session1_d1_block0304.csv
- retained_and_rejected_comp/sub16_session1_d2_block0102.csv
- retained_and_rejected_comp/sub16_session1_d2_block0304.csv
- retained_and_rejected_comp/sub16_session2_d1_block0910.csv
- retained_and_rejected_comp/sub16_session2_d1_block1112.csv
- retained_and_rejected_comp/sub16_session2_d2_block0506.csv
- retained_and_rejected_comp/sub16_session2_d2_block0708.csv
- retained_and_rejected_comp/sub16_session3_d1_block0506.csv
- retained_and_rejected_comp/sub16_session3_d1_block0708.csv
- retained_and_rejected_comp/sub16_session3_d2_block0910.csv
- retained_and_rejected_comp/sub16_session3_d2_block1112.csv
