# Supplementary material for: Electroencephalography signatures of motor error and stimulus-driven attention in electrical muscle stimulation-induced wrist movements under motor imagery
Source: Front Hum Neurosci. 2026 Jan 27;19:1713908. doi: 10.3389/fnhum.2025.1713908 (PMC12887888; doi:10.3389/fnhum.2025.1713908)
Supplement: Supplementary file 2 [file Data_Sheet_2.zip › ica_component_reject_rates.csv]

subject	session	day	total_components	excluded_components	reject_rate
sub04	session2	day1	64	26	0.40625
sub04	session2	day1	64	26	0.40625
sub04	session2	day1	64	22	0.34375
sub04	session2	day1	64	22	0.34375
sub04	session2	day2	64	20	0.3125
sub04	session2	day2	64	20	0.3125
sub04	session2	day2	63	17	0.26984127
sub04	session2	day2	63	17	0.26984127
sub04	session3	day1	64	25	0.390625
sub04	session3	day1	64	25	0.390625
sub04	session3	day1	64	22	0.34375
sub04	session3	day1	64	22	0.34375
sub04	session3	day2	64	18	0.28125
sub04	session3	day2	64	18	0.28125
sub04	session3	day2	64	18	0.28125
sub04	session3	day2	64	18	0.28125
sub05	session2	day1	62	29	0.467741935
sub05	session2	day1	62	29	0.467741935
sub05	session2	day1	62	28	0.451612903
sub05	session2	day1	62	28	0.451612903
sub05	session2	day2	64	25	0.390625
sub05	session2	day2	64	25	0.390625
sub05	session2	day2	64	31	0.484375
sub05	session2	day2	64	31	0.484375
sub05	session3	day1	61	33	0.540983607
sub05	session3	day1	61	33	0.540983607
sub05	session3	day1	62	34	0.548387097
sub05	session3	day1	62	34	0.548387097
sub05	session3	day2	64	37	0.578125
sub05	session3	day2	64	37	0.578125
sub05	session3	day2	64	34	0.53125
sub05	session3	day2	64	34	0.53125
sub07	session2	day1	64	16	0.25
sub07	session2	day1	64	16	0.25
sub07	session2	day1	64	16	0.25
sub07	session2	day1	64	16	0.25
sub07	session2	day2	64	16	0.25
sub07	session2	day2	64	16	0.25
sub07	session2	day2	64	20	0.3125
sub07	session2	day2	64	20	0.3125
sub07	session3	day1	64	13	0.203125
sub07	session3	day1	64	13	0.203125
sub07	session3	day1	64	15	0.234375
sub07	session3	day1	64	15	0.234375
sub07	session3	day2	64	15	0.234375
sub07	session3	day2	64	15	0.234375
sub07	session3	day2	64	17	0.265625
sub07	session3	day2	64	17	0.265625
sub08	session2	day1	64	24	0.375
sub08	session2	day1	64	24	0.375
sub08	session2	day1	62	29	0.467741935
sub08	session2	day1	62	29	0.467741935
sub08	session2	day2	63	27	0.428571429
sub08	session2	day2	63	27	0.428571429
sub08	session2	day2	63	30	0.476190476
sub08	session2	day2	63	30	0.476190476
sub08	session3	day1	63	25	0.396825397
sub08	session3	day1	63	25	0.396825397
sub08	session3	day1	63	29	0.46031746
sub08	session3	day1	63	29	0.46031746
sub08	session3	day2	63	22	0.349206349
sub08	session3	day2	63	22	0.349206349
sub08	session3	day2	63	24	0.380952381
sub08	session3	day2	63	24	0.380952381
sub09	session2	day1	64	31	0.484375
sub09	session2	day1	64	31	0.484375
sub09	session2	day1	64	31	0.484375
sub09	session2	day1	64	31	0.484375
sub09	session2	day2	64	31	0.484375
sub09	session2	day2	64	31	0.484375
sub09	session2	day2	64	29	0.453125
sub09	session2	day2	64	29	0.453125
sub09	session3	day1	64	36	0.5625
sub09	session3	day1	64	36	0.5625
sub09	session3	day1	64	43	0.671875
sub09	session3	day1	64	43	0.671875
sub09	session3	day2	64	32	0.5
sub09	session3	day2	64	32	0.5
sub09	session3	day2	64	33	0.515625
sub09	session3	day2	64	33	0.515625
sub11	session2	day1	64	34	0.53125
sub11	session2	day1	64	34	0.53125
sub11	session2	day1	64	45	0.703125
sub11	session2	day1	64	45	0.703125
sub11	session2	day2	63	28	0.444444444
sub11	session2	day2	63	28	0.444444444
sub11	session2	day2	63	51	0.80952381
sub11	session2	day2	63	51	0.80952381
sub11	session3	day1	64	39	0.609375
sub11	session3	day1	64	39	0.609375
sub11	session3	day1	64	42	0.65625
sub11	session3	day1	64	42	0.65625
sub11	session3	day2	63	30	0.476190476
sub11	session3	day2	63	30	0.476190476
sub11	session3	day2	63	38	0.603174603
sub11	session3	day2	63	38	0.603174603
sub12	session2	day1	64	41	0.640625
sub12	session2	day1	64	41	0.640625
sub12	session2	day1	64	36	0.5625
sub12	session2	day1	64	36	0.5625
sub12	session2	day2	64	38	0.59375
sub12	session2	day2	64	38	0.59375
sub12	session2	day2	64	29	0.453125
sub12	session2	day2	64	29	0.453125
sub12	session3	day1	64	44	0.6875
sub12	session3	day1	64	44	0.6875
sub12	session3	day1	64	38	0.59375
sub12	session3	day1	64	38	0.59375
sub12	session3	day2	64	44	0.6875
sub12	session3	day2	64	44	0.6875
sub12	session3	day2	64	31	0.484375
sub12	session3	day2	64	31	0.484375
sub13	session2	day1	64	23	0.359375
sub13	session2	day1	64	23	0.359375
sub13	session2	day1	64	28	0.4375
sub13	session2	day1	64	28	0.4375
sub13	session2	day2	64	31	0.484375
sub13	session2	day2	64	31	0.484375
sub13	session2	day2	64	34	0.53125
sub13	session2	day2	64	34	0.53125
sub13	session3	day1	64	24	0.375
sub13	session3	day1	64	24	0.375
sub13	session3	day1	64	23	0.359375
sub13	session3	day1	64	23	0.359375
sub13	session3	day2	64	24	0.375
sub13	session3	day2	64	24	0.375
sub13	session3	day2	64	30	0.46875
sub13	session3	day2	64	30	0.46875
sub15	session2	day1	64	37	0.578125
sub15	session2	day1	64	37	0.578125
sub15	session2	day1	64	36	0.5625
sub15	session2	day1	64	36	0.5625
sub15	session2	day2	64	35	0.546875
sub15	session2	day2	64	35	0.546875
sub15	session2	day2	63	32	0.507936508
sub15	session2	day2	63	32	0.507936508
sub15	session3	day1	64	38	0.59375
sub15	session3	day1	64	38	0.59375
sub15	session3	day1	64	39	0.609375
sub15	session3	day1	64	39	0.609375
sub15	session3	day2	64	32	0.5
sub15	session3	day2	64	32	0.5
sub15	session3	day2	64	34	0.53125
sub15	session3	day2	64	34	0.53125
sub17	session2	day1	64	26	0.40625
sub17	session2	day1	64	26	0.40625
sub17	session2	day1	64	27	0.421875
sub17	session2	day1	64	27	0.421875
sub17	session2	day2	63	24	0.380952381
sub17	session2	day2	63	24	0.380952381
sub17	session2	day2	63	22	0.349206349
sub17	session2	day2	63	22	0.349206349
sub17	session3	day1	64	27	0.421875
sub17	session3	day1	64	27	0.421875
sub17	session3	day1	63	28	0.444444444
sub17	session3	day1	63	28	0.444444444
sub17	session3	day2	63	24	0.380952381
sub17	session3	day2	63	24	0.380952381
sub17	session3	day2	63	23	0.365079365
sub17	session3	day2	63	23	0.365079365
sub18	session2	day1	64	43	0.671875
sub18	session2	day1	64	43	0.671875
sub18	session2	day1	64	44	0.6875
sub18	session2	day1	64	44	0.6875
sub18	session2	day2	64	43	0.671875
sub18	session2	day2	64	43	0.671875
sub18	session2	day2	64	45	0.703125
sub18	session2	day2	64	45	0.703125
sub18	session3	day1	64	36	0.5625
sub18	session3	day1	64	36	0.5625
sub18	session3	day1	64	35	0.546875
sub18	session3	day1	64	35	0.546875
sub18	session3	day2	64	42	0.65625
sub18	session3	day2	64	42	0.65625
sub18	session3	day2	64	38	0.59375
sub18	session3	day2	64	38	0.59375
sub19	session2	day1	64	41	0.640625
sub19	session2	day1	64	41	0.640625
sub19	session2	day1	64	36	0.5625
sub19	session2	day1	64	36	0.5625
sub19	session2	day2	64	35	0.546875
sub19	session2	day2	64	35	0.546875
sub19	session2	day2	64	38	0.59375
sub19	session2	day2	64	38	0.59375
sub19	session3	day1	64	39	0.609375
sub19	session3	day1	64	39	0.609375
sub19	session3	day1	64	45	0.703125
sub19	session3	day1	64	45	0.703125
sub19	session3	day2	64	39	0.609375
sub19	session3	day2	64	39	0.609375
sub19	session3	day2	64	35	0.546875
sub19	session3	day2	64	35	0.546875
sub20	session2	day1	64	34	0.53125
sub20	session2	day1	64	34	0.53125
sub20	session2	day1	64	33	0.515625
sub20	session2	day1	64	33	0.515625
sub20	session2	day2	64	39	0.609375
sub20	session2	day2	64	39	0.609375
sub20	session2	day2	64	34	0.53125
sub20	session2	day2	64	34	0.53125
sub20	session3	day1	64	35	0.546875
sub20	session3	day1	64	35	0.546875
sub20	session3	day1	64	35	0.546875
sub20	session3	day1	64	35	0.546875
sub20	session3	day2	64	40	0.625
sub20	session3	day2	64	40	0.625
sub20	session3	day2	64	37	0.578125
sub20	session3	day2	64	37	0.578125
sub21	session2	day1	64	10	0.15625
sub21	session2	day1	64	10	0.15625
sub21	session2	day1	64	19	0.296875
sub21	session2	day1	64	19	0.296875
sub21	session2	day2	64	37	0.578125
sub21	session2	day2	64	37	0.578125
sub21	session2	day2	64	40	0.625
sub21	session2	day2	64	40	0.625
sub21	session3	day1	64	29	0.453125
sub21	session3	day1	64	29	0.453125
sub21	session3	day1	64	34	0.53125
sub21	session3	day1	64	34	0.53125
sub21	session3	day2	64	40	0.625
sub21	session3	day2	64	40	0.625
sub21	session3	day2	64	37	0.578125
sub21	session3	day2	64	37	0.578125
sub22	session2	day1	64	29	0.453125
sub22	session2	day1	64	29	0.453125
sub22	session2	day1	64	30	0.46875
sub22	session2	day1	64	30	0.46875
sub22	session2	day2	64	27	0.421875
sub22	session2	day2	64	27	0.421875
sub22	session2	day2	64	27	0.421875
sub22	session2	day2	64	27	0.421875
sub22	session3	day1	64	31	0.484375
sub22	session3	day1	64	31	0.484375
sub22	session3	day1	64	33	0.515625
sub22	session3	day1	64	33	0.515625
sub22	session3	day2	64	30	0.46875
sub22	session3	day2	64	30	0.46875
sub22	session3	day2	63	25	0.396825397
sub22	session3	day2	63	25	0.396825397
sub24	session2	day1	64	20	0.3125
sub24	session2	day1	64	20	0.3125
sub24	session2	day1	64	37	0.578125
sub24	session2	day1	64	37	0.578125
sub24	session2	day2	64	45	0.703125
sub24	session2	day2	64	45	0.703125
sub24	session2	day2	64	41	0.640625
sub24	session2	day2	64	41	0.640625
sub24	session3	day1	64	41	0.640625
sub24	session3	day1	64	41	0.640625
sub24	session3	day1	64	34	0.53125
sub24	session3	day1	64	34	0.53125
sub24	session3	day2	64	41	0.640625
sub24	session3	day2	64	41	0.640625
sub24	session3	day2	64	45	0.703125
sub24	session3	day2	64	45	0.703125
