# Supplementary material for: Electroencephalography signatures of motor error and stimulus-driven attention in electrical muscle stimulation-induced wrist movements under motor imagery
Source: Front Hum Neurosci. 2026 Jan 27;19:1713908. doi: 10.3389/fnhum.2025.1713908 (PMC12887888; doi:10.3389/fnhum.2025.1713908)
Supplement: Supplementary file 2 [file Data_Sheet_2.zip › retained_and_rejected_comp/sub01_session1_d1_block0102.csv]

labels	y_pred_proba	excluded
eye blink	0.9376786	y
brain	0.82497776	n
muscle artifact	0.9989747	y
brain	0.99923384	n
eye blink	0.8394872	y
brain	0.9970618	n
brain	0.99886274	n
brain	0.9997953	n
brain	0.9972115	n
brain	0.96689695	n
other	0.36778614	n
brain	0.39860374	y
other	0.6519094	y
brain	0.930944	n
brain	0.45574266	n
brain	0.92286086	n
other	0.50106776	y
muscle artifact	0.47836417	y
brain	0.97584176	n
brain	0.90196896	n
muscle artifact	0.94757205	y
other	0.5185186	n
other	0.98580503	y
muscle artifact	0.77269053	y
brain	0.6998558	n
other	0.61932343	n
brain	0.9766557	n
brain	0.457158	y
muscle artifact	0.98386836	y
other	0.5570049	y
muscle artifact	0.5501229	y
brain	0.9708624	n
muscle artifact	0.4477077	y
brain	0.9992003	n
muscle artifact	0.63519126	y
other	0.422338	n
other	0.9644227	n
brain	0.8573524	n
other	0.44989917	y
other	0.5806702	y
other	0.5541866	y
other	0.53451824	y
brain	0.4813556	n
muscle artifact	0.8920465	y
other	0.79863286	n
eye blink	0.47034666	y
other	0.649822	n
other	0.38636717	y
other	0.5182412	n
other	0.7274075	y
other	0.87045723	n
channel noise	0.3228902	y
brain	0.46696445	n
brain	0.81169987	y
other	0.49572283	y
brain	0.97592044	n
other	0.9172747	n
brain	0.6239705	n
brain	0.73761356	n
channel noise	0.49270913	n
brain	0.56605315	n
other	0.89383996	y
other	0.9979622	y
other	0.94174796	y
