# Supplementary material for: Electroencephalography signatures of motor error and stimulus-driven attention in electrical muscle stimulation-induced wrist movements under motor imagery
Source: Front Hum Neurosci. 2026 Jan 27;19:1713908. doi: 10.3389/fnhum.2025.1713908 (PMC12887888; doi:10.3389/fnhum.2025.1713908)
Supplement: Supplementary file 2 [file Data_Sheet_2.zip › retained_and_rejected_comp/sub01_session1_d1_block0304.csv]

labels	y_pred_proba	excluded
eye blink	0.97238624	y
eye blink	0.697551	y
heart beat	0.5473535	y
brain	0.9974692	n
brain	0.99827504	n
brain	0.9996308	n
brain	0.77000165	n
brain	0.98383635	n
brain	0.88811654	n
brain	0.99954545	n
brain	0.9923395	n
brain	0.6818158	n
heart beat	0.80455285	y
other	0.9201784	y
brain	0.99962026	n
other	0.50014734	y
muscle artifact	0.7283354	y
muscle artifact	0.86392015	y
brain	0.53784394	n
muscle artifact	0.5121224	y
brain	0.99353874	n
brain	0.9290316	n
brain	0.98857105	n
other	0.6369395	n
brain	0.7939473	n
brain	0.9515984	n
brain	0.8101647	n
other	0.5633272	n
muscle artifact	0.6011635	y
other	0.727265	y
other	0.35145196	y
muscle artifact	0.42657316	y
other	0.4697715	n
channel noise	0.69276345	y
muscle artifact	0.8776781	y
brain	0.73613274	n
muscle artifact	0.96746224	y
other	0.511991	y
brain	0.73787355	n
brain	0.5379745	n
channel noise	0.54373676	y
brain	0.5256331	n
other	0.6143294	y
other	0.7039065	n
muscle artifact	0.62357837	y
brain	0.78594077	n
brain	0.6364708	n
brain	0.5947728	n
muscle artifact	0.98183274	y
other	0.6164534	y
channel noise	0.62930536	y
other	0.49775785	n
other	0.697765	y
other	0.41242433	y
other	0.93778104	n
other	0.4852847	n
other	0.9436417	n
muscle artifact	0.4671536	n
brain	0.50966895	n
brain	0.9234618	n
other	0.6525868	n
other	0.45578176	n
brain	0.9506885	n
other	0.8759696	n
