# Supplementary material for: Electroencephalography signatures of motor error and stimulus-driven attention in electrical muscle stimulation-induced wrist movements under motor imagery
Source: Front Hum Neurosci. 2026 Jan 27;19:1713908. doi: 10.3389/fnhum.2025.1713908 (PMC12887888; doi:10.3389/fnhum.2025.1713908)
Supplement: Supplementary file 2 [file Data_Sheet_2.zip › retained_and_rejected_comp/sub01_session1_d2_block0102.csv]

labels	y_pred_proba	excluded
eye blink	0.9894475	y
eye blink	0.9422412	y
brain	0.9997147	n
brain	0.998839	n
other	0.4919294	n
brain	0.99995434	n
brain	0.9101204	n
brain	0.95221	n
brain	0.7136783	n
brain	0.8324518	n
brain	0.9996324	n
brain	0.96311057	n
brain	0.9638037	n
brain	0.9124726	n
heart beat	0.41840538	y
brain	0.99090064	n
brain	0.8875719	n
brain	0.46348375	n
heart beat	0.9689651	y
other	0.5552734	n
other	0.30412936	n
other	0.46405023	n
brain	0.8831707	n
brain	0.7423482	n
other	0.9051671	y
other	0.67785645	y
brain	0.9365741	n
other	0.6834381	n
other	0.85415804	y
brain	0.53817725	n
brain	0.9035051	n
brain	0.9390962	n
other	0.85805166	y
muscle artifact	0.53787386	y
other	0.9748436	n
eye blink	0.8076731	n
other	0.61418414	n
brain	0.98493016	n
other	0.7851449	n
channel noise	0.90128374	y
channel noise	0.5291601	y
other	0.83825576	y
other	0.490844	n
other	0.9227784	y
other	0.8603378	n
other	0.6071305	n
other	0.597019	n
channel noise	0.775737	y
other	0.81035906	n
other	0.7170803	n
other	0.8421094	n
brain	0.65782046	n
brain	0.4605373	n
brain	0.66264933	n
other	0.7628144	y
other	0.7224823	n
brain	0.7708722	n
other	0.6483659	y
other	0.71628827	y
other	0.8505465	n
muscle artifact	0.91680664	y
other	0.82557213	y
other	0.8164621	n
brain	0.7246951	n
