# Supplementary material for: Electroencephalography signatures of motor error and stimulus-driven attention in electrical muscle stimulation-induced wrist movements under motor imagery
Source: Front Hum Neurosci. 2026 Jan 27;19:1713908. doi: 10.3389/fnhum.2025.1713908 (PMC12887888; doi:10.3389/fnhum.2025.1713908)
Supplement: Supplementary file 2 [file Data_Sheet_2.zip › retained_and_rejected_comp/sub01_session1_d2_block0304.csv]

labels	y_pred_proba	excluded
eye blink	0.9832299	y
heart beat	0.5535218	y
eye blink	0.8932509	y
eye blink	0.5803671	y
brain	0.9987885	n
brain	0.99675256	n
brain	0.99981815	n
brain	0.9484717	n
muscle artifact	0.9993601	y
brain	0.50130916	n
heart beat	0.95574075	n
brain	0.9903946	n
other	0.642072	n
brain	0.97655153	n
brain	0.37606084	n
brain	0.92716175	n
brain	0.9517509	n
other	0.689446	n
brain	0.8742832	n
other	0.50863034	n
other	0.5217957	n
muscle artifact	0.5285178	y
brain	0.9293252	n
muscle artifact	0.81905544	y
channel noise	0.780748	y
other	0.9384645	y
brain	0.7167947	n
brain	0.98199195	n
brain	0.9979466	n
other	0.47055483	n
brain	0.7947927	n
brain	0.99594504	n
other	0.4376225	y
brain	0.6112865	n
other	0.6450299	n
channel noise	0.39017135	y
brain	0.9951014	n
muscle artifact	0.4304795	y
brain	0.99089813	n
other	0.91645575	n
other	0.94732267	n
brain	0.9659097	n
other	0.5370466	n
brain	0.3967653	n
other	0.6140987	n
brain	0.7337008	n
other	0.70160663	n
other	0.83867276	y
brain	0.9360678	n
other	0.9476954	n
other	0.7082205	n
muscle artifact	0.5544387	y
other	0.6844803	n
brain	0.38546434	n
other	0.4324191	y
brain	0.8676505	n
other	0.65547913	n
channel noise	0.80285543	y
brain	0.48777705	n
other	0.39365998	n
other	0.44381857	n
other	0.4987539	n
other	0.5060792	n
other	0.39747754	n
