# Supplementary material for: Electroencephalography signatures of motor error and stimulus-driven attention in electrical muscle stimulation-induced wrist movements under motor imagery
Source: Front Hum Neurosci. 2026 Jan 27;19:1713908. doi: 10.3389/fnhum.2025.1713908 (PMC12887888; doi:10.3389/fnhum.2025.1713908)
Supplement: Supplementary file 2 [file Data_Sheet_2.zip › retained_and_rejected_comp/sub01_session2_d1_block0506.csv]

labels	y_pred_proba	excluded
eye blink	0.6536	y
eye blink	0.7775689	y
brain	0.9997501	n
eye blink	0.9637238	y
brain	0.996634	n
brain	0.97146076	n
brain	0.9376013	n
brain	0.90922904	n
brain	0.9669864	n
brain	0.59957975	n
brain	0.9947581	n
brain	0.98694074	n
muscle artifact	0.8778808	y
brain	0.9997446	n
brain	0.7855763	n
brain	0.9966004	n
other	0.8822948	y
brain	0.5780971	y
eye blink	0.35085925	y
brain	0.8943907	n
brain	0.4641856	n
other	0.6569582	n
other	0.52012265	y
other	0.93590754	n
other	0.49195415	n
muscle artifact	0.74811816	y
other	0.8565911	y
channel noise	0.3410471	y
muscle artifact	0.82616806	y
muscle artifact	0.7949987	y
muscle artifact	0.99963	y
brain	0.53503084	y
muscle artifact	0.5942605	y
brain	0.5143215	n
other	0.4017808	y
brain	0.96886086	n
other	0.6089187	n
brain	0.4264601	y
brain	0.999338	n
other	0.5962985	n
other	0.4762702	n
other	0.77167934	n
brain	0.73826534	y
other	0.951751	n
muscle artifact	0.9094602	y
other	0.49039543	y
brain	0.6255088	n
other	0.6644834	n
channel noise	0.5967802	y
other	0.51747423	n
brain	0.70238143	n
brain	0.94419336	n
brain	0.4335421	y
other	0.9240291	n
other	0.35162586	n
muscle artifact	0.3149172	y
other	0.977337	y
other	0.88107646	n
other	0.7742838	n
eye blink	0.3481473	y
other	0.59765714	n
other	0.49278986	n
other	0.93082416	n
muscle artifact	0.52339053	n
