# Supplementary material for: Electroencephalography signatures of motor error and stimulus-driven attention in electrical muscle stimulation-induced wrist movements under motor imagery
Source: Front Hum Neurosci. 2026 Jan 27;19:1713908. doi: 10.3389/fnhum.2025.1713908 (PMC12887888; doi:10.3389/fnhum.2025.1713908)
Supplement: Supplementary file 2 [file Data_Sheet_2.zip › retained_and_rejected_comp/sub01_session2_d1_block0708.csv]

labels	y_pred_proba	excluded
other	0.47742042	y
eye blink	0.96997136	y
eye blink	0.46311367	y
brain	0.9993851	n
other	0.45435295	y
brain	0.9982835	n
brain	0.99822736	n
brain	0.9870905	n
other	0.6032629	y
brain	0.9372684	n
brain	0.9921133	n
muscle artifact	0.9693355	y
brain	0.9979721	n
brain	0.99069154	n
brain	0.36310768	n
brain	0.8061149	n
eye blink	0.7354125	y
brain	0.999745	n
brain	0.7086481	n
other	0.47939348	n
muscle artifact	0.925207	y
muscle artifact	0.68633944	y
brain	0.99223423	n
brain	0.33076382	n
other	0.5647142	y
brain	0.8845208	n
muscle artifact	0.9690231	y
heart beat	0.41620296	y
other	0.5356217	y
other	0.8048362	n
other	0.7612501	n
brain	0.99571586	n
brain	0.6087419	n
other	0.6966289	n
other	0.6084573	n
other	0.5052626	n
muscle artifact	0.68211627	y
brain	0.771257	n
brain	0.8562454	n
muscle artifact	0.956367	y
other	0.7514343	n
channel noise	0.35908684	y
channel noise	0.37365395	y
brain	0.7673437	y
other	0.7721162	n
brain	0.4496167	n
other	0.69036686	n
brain	0.8818853	n
other	0.46070814	n
other	0.6836803	n
other	0.79869306	y
brain	0.7497438	n
brain	0.33252206	n
brain	0.560074	n
brain	0.5167236	y
brain	0.608053	n
other	0.59610856	y
other	0.5111855	n
other	0.76776147	n
other	0.54805803	n
channel noise	0.61465883	n
other	0.86971664	n
other	0.9810307	y
other	0.8103643	n
