# Supplementary material for: Electroencephalography signatures of motor error and stimulus-driven attention in electrical muscle stimulation-induced wrist movements under motor imagery
Source: Front Hum Neurosci. 2026 Jan 27;19:1713908. doi: 10.3389/fnhum.2025.1713908 (PMC12887888; doi:10.3389/fnhum.2025.1713908)
Supplement: Supplementary file 2 [file Data_Sheet_2.zip › retained_and_rejected_comp/sub01_session2_d2_block0910.csv]

labels	y_pred_proba	excluded
eye blink	0.9770303	y
eye blink	0.92644304	y
brain	0.6268283	n
brain	0.9993097	n
eye blink	0.41835183	y
other	0.818474	y
brain	0.9994984	n
brain	0.9979973	n
brain	0.9987527	n
brain	0.9995294	n
brain	0.47962642	n
brain	0.9889533	n
brain	0.91048694	n
brain	0.9892352	n
brain	0.4767241	n
channel noise	0.7713597	y
brain	0.9962009	n
heart beat	0.8351399	y
other	0.46480083	y
brain	0.9185674	n
brain	0.9985924	n
other	0.6188097	y
brain	0.9737858	n
other	0.87830997	n
other	0.75156003	n
other	0.8857911	n
other	0.5969753	n
brain	0.6002244	n
brain	0.98704475	n
brain	0.7984454	n
brain	0.9079007	n
muscle artifact	0.51161695	y
brain	0.72807515	n
brain	0.6903775	n
other	0.42951286	y
other	0.6069893	n
brain	0.9615248	n
muscle artifact	0.8694413	y
other	0.8634232	n
other	0.8484665	n
muscle artifact	0.92420304	y
brain	0.4863441	n
muscle artifact	0.9937966	y
brain	0.5282363	n
other	0.6017477	n
brain	0.6196172	n
other	0.6095955	n
other	0.5710732	n
other	0.51285297	n
heart beat	0.44849822	n
other	0.541742	y
channel noise	0.8396336	y
other	0.92854536	n
brain	0.6163294	n
muscle artifact	0.34165278	y
brain	0.6870016	n
other	0.8663937	y
brain	0.6142149	y
brain	0.5036128	y
brain	0.4270868	n
other	0.8997325	n
other	0.5916546	y
other	0.4407844	n
brain	0.7109357	n
