# Supplementary material for: Electroencephalography signatures of motor error and stimulus-driven attention in electrical muscle stimulation-induced wrist movements under motor imagery
Source: Front Hum Neurosci. 2026 Jan 27;19:1713908. doi: 10.3389/fnhum.2025.1713908 (PMC12887888; doi:10.3389/fnhum.2025.1713908)
Supplement: Supplementary file 2 [file Data_Sheet_2.zip › retained_and_rejected_comp/sub01_session2_d2_block1112.csv]

labels	y_pred_proba	excluded
eye blink	0.9158855	y
eye blink	0.8103675	y
heart beat	0.49390626	n
other	0.7265363	y
brain	0.99974525	n
brain	0.99982727	n
heart beat	0.6239639	y
brain	0.9997811	n
brain	0.99970734	n
brain	0.99869317	n
brain	0.9991502	n
brain	0.9956203	n
brain	0.9970282	n
brain	0.99969655	n
muscle artifact	0.46240455	y
brain	0.9849813	n
brain	0.80405843	n
brain	0.9041097	n
brain	0.8592473	n
brain	0.62135375	n
brain	0.8472589	y
brain	0.9872257	n
brain	0.46423334	n
brain	0.8842298	n
brain	0.6744683	n
muscle artifact	0.9972519	y
brain	0.7429024	n
muscle artifact	0.6397371	y
muscle artifact	0.94952595	y
brain	0.43925563	n
brain	0.9522603	n
other	0.58162844	y
eye blink	0.5419754	y
other	0.7214674	y
other	0.59009826	y
brain	0.7427807	n
brain	0.9771134	n
other	0.6435322	y
muscle artifact	0.98602736	y
brain	0.6729603	n
other	0.8795842	n
other	0.6018274	n
brain	0.49495766	n
eye blink	0.46646887	y
other	0.6264364	n
other	0.6708457	y
other	0.878009	n
eye blink	0.65620506	n
other	0.9315024	n
brain	0.5392848	n
other	0.9251419	n
other	0.8178158	n
other	0.6994811	n
brain	0.62687474	n
brain	0.5726965	n
other	0.89308435	n
brain	0.63641983	n
brain	0.99697065	n
channel noise	0.7182817	n
other	0.60340595	n
brain	0.6329084	n
other	0.54717755	n
other	0.7101563	n
