# Supplementary material for: Electroencephalography signatures of motor error and stimulus-driven attention in electrical muscle stimulation-induced wrist movements under motor imagery
Source: Front Hum Neurosci. 2026 Jan 27;19:1713908. doi: 10.3389/fnhum.2025.1713908 (PMC12887888; doi:10.3389/fnhum.2025.1713908)
Supplement: Supplementary file 2 [file Data_Sheet_2.zip › retained_and_rejected_comp/sub01_session3_d1_block0910.csv]

labels	y_pred_proba	excluded
eye blink	0.9526197	y
heart beat	0.48474622	y
eye blink	0.9133252	y
other	0.42202017	y
brain	0.999346	n
brain	0.9986262	n
brain	0.8543718	n
brain	0.9997513	n
brain	0.7474359	n
brain	0.9997282	n
brain	0.99635756	n
muscle artifact	0.60725266	y
brain	0.91554147	n
muscle artifact	0.781445	y
eye blink	0.4515433	y
brain	0.9583492	y
brain	0.79773027	n
other	0.79401684	n
brain	0.96871173	n
heart beat	0.95564115	y
brain	0.99891055	n
brain	0.9379292	n
muscle artifact	0.8040032	y
brain	0.5919782	n
brain	0.47897643	n
brain	0.9102322	n
other	0.7904785	n
brain	0.998916	n
muscle artifact	0.89261365	y
eye blink	0.81452334	y
brain	0.6870026	n
brain	0.46625695	n
eye blink	0.45432225	y
brain	0.5996111	n
other	0.9471444	n
other	0.84261495	n
eye blink	0.5981271	y
other	0.53339225	n
muscle artifact	0.85411894	y
muscle artifact	0.9018993	y
other	0.43573156	y
other	0.8895313	n
muscle artifact	0.97438693	y
muscle artifact	0.48016953	y
other	0.56889516	y
brain	0.6002233	n
other	0.47355378	n
other	0.565242	y
other	0.43509686	n
other	0.88121325	y
other	0.8643873	y
other	0.7106477	n
brain	0.6071766	n
brain	0.5106011	n
other	0.6814141	n
brain	0.98706055	n
other	0.49709362	n
muscle artifact	0.9668788	y
other	0.45338193	n
other	0.6818893	n
brain	0.3642576	n
other	0.4738475	n
channel noise	0.9270791	y
muscle artifact	0.48936468	n
