# Supplementary material for: Electroencephalography signatures of motor error and stimulus-driven attention in electrical muscle stimulation-induced wrist movements under motor imagery
Source: Front Hum Neurosci. 2026 Jan 27;19:1713908. doi: 10.3389/fnhum.2025.1713908 (PMC12887888; doi:10.3389/fnhum.2025.1713908)
Supplement: Supplementary file 2 [file Data_Sheet_2.zip › retained_and_rejected_comp/sub01_session3_d1_block1112.csv]

labels	y_pred_proba	excluded
other	0.42211664	y
eye blink	0.9684858	y
other	0.41617227	y
brain	0.9997128	n
eye blink	0.44386083	y
brain	0.99981815	n
brain	0.80625015	n
brain	0.99322647	n
muscle artifact	0.7415114	y
brain	0.9385786	n
brain	0.99326575	n
brain	0.9942663	n
brain	0.99427533	n
other	0.54793835	n
other	0.5311842	y
muscle artifact	0.5849623	y
brain	0.9999502	n
brain	0.99857116	y
other	0.5283209	n
brain	0.6292448	n
other	0.3936291	n
brain	0.8822161	n
other	0.9354153	n
brain	0.9875504	n
muscle artifact	0.4890604	y
other	0.6431079	n
brain	0.7112586	n
muscle artifact	0.9754241	y
other	0.7850358	n
muscle artifact	0.6699034	y
brain	0.44358405	n
muscle artifact	0.9887712	y
muscle artifact	0.65355134	n
brain	0.48312736	y
channel noise	0.61547697	y
muscle artifact	0.48832405	y
other	0.6300362	n
brain	0.6337699	n
brain	0.86664116	n
brain	0.76893747	n
brain	0.8586807	n
muscle artifact	0.96744037	y
channel noise	0.4490732	n
other	0.49021268	n
other	0.7960036	n
other	0.60736555	n
brain	0.938779	n
brain	0.9845912	n
other	0.6147777	n
other	0.67551655	n
brain	0.5397752	n
other	0.68498313	y
brain	0.56277597	y
brain	0.746155	n
brain	0.6320593	n
other	0.5541893	y
eye blink	0.81409574	y
other	0.9639542	n
other	0.80972147	n
brain	0.50289106	y
other	0.8027703	y
other	0.7487393	n
other	0.8100472	n
other	0.9619522	n
