# Supplementary material for: Electroencephalography signatures of motor error and stimulus-driven attention in electrical muscle stimulation-induced wrist movements under motor imagery
Source: Front Hum Neurosci. 2026 Jan 27;19:1713908. doi: 10.3389/fnhum.2025.1713908 (PMC12887888; doi:10.3389/fnhum.2025.1713908)
Supplement: Supplementary file 2 [file Data_Sheet_2.zip › retained_and_rejected_comp/sub01_session3_d2_block0506.csv]

labels	y_pred_proba	excluded
eye blink	0.9533495	y
eye blink	0.8458152	y
brain	0.96762204	n
brain	0.8218642	n
brain	0.9991138	n
brain	0.99912196	n
brain	0.9996164	n
brain	0.98891276	n
brain	0.83857334	n
brain	0.9985227	n
brain	0.98666537	n
brain	0.85319483	n
heart beat	0.9875106	y
brain	0.964532	n
brain	0.9238484	n
other	0.45536727	y
brain	0.8806815	n
other	0.8044119	n
other	0.5209096	y
brain	0.9759788	n
eye blink	0.4273614	y
brain	0.99604416	n
brain	0.60398996	y
channel noise	0.6963264	y
brain	0.7783306	n
other	0.7307284	n
other	0.70367116	n
brain	0.96243775	n
brain	0.95087284	n
muscle artifact	0.9925693	y
brain	0.32167763	y
other	0.3829171	n
brain	0.7589484	n
brain	0.5514988	n
brain	0.81436163	n
brain	0.85603917	n
muscle artifact	0.8671731	y
other	0.60140777	n
brain	0.5761248	n
brain	0.44199285	n
muscle artifact	0.9953005	y
other	0.52296495	n
brain	0.58083916	n
muscle artifact	0.57120967	y
brain	0.6080686	n
other	0.9406409	n
brain	0.9684634	n
other	0.5162293	n
other	0.60529435	y
other	0.9682349	n
other	0.85409766	n
other	0.5635059	n
other	0.57742983	y
brain	0.9229468	n
other	0.8381019	y
other	0.74305284	n
other	0.3451118	y
other	0.95308024	n
brain	0.8674647	n
other	0.70018196	n
channel noise	0.62006575	y
other	0.41816393	n
other	0.40463874	n
other	0.8340752	n
