# Supplementary material for: Electroencephalography signatures of motor error and stimulus-driven attention in electrical muscle stimulation-induced wrist movements under motor imagery
Source: Front Hum Neurosci. 2026 Jan 27;19:1713908. doi: 10.3389/fnhum.2025.1713908 (PMC12887888; doi:10.3389/fnhum.2025.1713908)
Supplement: Supplementary file 2 [file Data_Sheet_2.zip › retained_and_rejected_comp/sub01_session3_d2_block0708.csv]

labels	y_pred_proba	excluded
eye blink	0.9829666	y
eye blink	0.92740875	y
brain	0.7788278	n
brain	0.99953634	n
brain	0.9341634	n
brain	0.9999082	n
brain	0.97609997	n
brain	0.9988289	n
brain	0.994455	n
brain	0.99607855	n
brain	0.9910577	n
brain	0.99553686	n
brain	0.9343819	n
brain	0.4468159	n
heart beat	0.8903324	y
channel noise	0.69670737	y
muscle artifact	0.6436155	y
brain	0.9967931	n
brain	0.9936183	n
brain	0.9991649	n
brain	0.46597323	n
muscle artifact	0.8129011	y
brain	0.98475796	n
muscle artifact	0.96427053	y
brain	0.5480548	n
other	0.5373278	n
brain	0.46357694	n
other	0.6741034	y
eye blink	0.5239394	y
other	0.62136805	n
brain	0.95431113	n
brain	0.6999086	n
brain	0.7528774	n
other	0.84132284	n
line noise	0.38885334	n
other	0.6284237	y
brain	0.6110452	n
brain	0.5641715	n
other	0.8140326	n
other	0.47562122	n
other	0.7828132	n
other	0.53380275	y
muscle artifact	0.60217017	y
eye blink	0.65214324	y
brain	0.52451974	n
other	0.81363004	n
muscle artifact	0.9776859	y
other	0.8247882	n
other	0.7369116	n
brain	0.94558513	n
brain	0.34547833	n
other	0.76572996	n
brain	0.63026917	n
other	0.50170535	n
other	0.91421527	n
muscle artifact	0.69713277	y
other	0.6541724	y
other	0.9113656	n
other	0.9434976	n
brain	0.46810877	n
muscle artifact	0.37305284	y
other	0.8021072	n
other	0.40422907	y
brain	0.4876164	n
