# Supplementary material for: Electroencephalography signatures of motor error and stimulus-driven attention in electrical muscle stimulation-induced wrist movements under motor imagery
Source: Front Hum Neurosci. 2026 Jan 27;19:1713908. doi: 10.3389/fnhum.2025.1713908 (PMC12887888; doi:10.3389/fnhum.2025.1713908)
Supplement: Supplementary file 2 [file Data_Sheet_2.zip › retained_and_rejected_comp/sub02_session1_d1_block0102.csv]

labels	y_pred_proba	excluded
eye blink	0.9407574	y
other	0.51098657	y
brain	0.88754666	n
eye blink	0.84312814	y
brain	0.8309342	n
muscle artifact	0.9659171	y
brain	0.96549034	n
brain	0.420247	n
muscle artifact	0.99069995	y
heart beat	0.58263403	n
brain	0.96167225	n
brain	0.798925	n
muscle artifact	0.762964	y
brain	0.9044856	n
brain	0.98446673	n
brain	0.9812415	n
muscle artifact	0.78413296	y
eye blink	0.55851626	y
other	0.7678951	y
muscle artifact	0.9140789	y
other	0.3572706	n
muscle artifact	0.30623725	y
brain	0.99109304	n
heart beat	0.70195615	y
other	0.47205645	n
brain	0.54611784	n
brain	0.6071298	n
other	0.78488266	n
brain	0.9913962	n
muscle artifact	0.93019223	y
muscle artifact	0.99455947	y
eye blink	0.5921016	y
other	0.90207744	n
muscle artifact	0.5145817	y
brain	0.99776375	n
other	0.62798333	n
muscle artifact	0.96087694	y
brain	0.88414794	n
other	0.7036933	n
other	0.59582496	n
muscle artifact	0.98794556	y
brain	0.37830478	y
other	0.61111236	n
other	0.9581952	y
muscle artifact	0.70256466	y
muscle artifact	0.83972114	y
brain	0.8760522	n
other	0.3566605	n
brain	0.7279878	n
eye blink	0.38046986	y
other	0.5681976	y
muscle artifact	0.47473067	y
other	0.535823	n
other	0.5079707	n
other	0.46720105	n
muscle artifact	0.4936036	y
other	0.5757315	n
other	0.3890275	n
brain	0.64895016	n
eye blink	0.56608427	y
other	0.783888	n
muscle artifact	0.33135492	n
