# Supplementary material for: Electroencephalography signatures of motor error and stimulus-driven attention in electrical muscle stimulation-induced wrist movements under motor imagery
Source: Front Hum Neurosci. 2026 Jan 27;19:1713908. doi: 10.3389/fnhum.2025.1713908 (PMC12887888; doi:10.3389/fnhum.2025.1713908)
Supplement: Supplementary file 2 [file Data_Sheet_2.zip › retained_and_rejected_comp/sub02_session1_d1_block0304.csv]

labels	y_pred_proba	excluded
eye blink	0.97781396	y
other	0.6862214	y
brain	0.4268629	n
muscle artifact	0.9960393	y
brain	0.99675465	n
brain	0.77596664	n
muscle artifact	0.73620594	y
brain	0.8813871	n
brain	0.9836327	n
muscle artifact	0.99947256	y
other	0.40875512	n
muscle artifact	0.98156226	y
brain	0.7077482	n
other	0.5879892	n
brain	0.99026686	n
muscle artifact	0.95641893	y
brain	0.6532874	y
brain	0.7344605	n
heart beat	0.80490345	y
brain	0.987941	n
muscle artifact	0.80183434	y
muscle artifact	0.90141314	y
muscle artifact	0.9867863	y
other	0.57724625	n
other	0.7853043	y
brain	0.5178733	n
brain	0.8610586	n
muscle artifact	0.98428386	y
brain	0.99993074	n
muscle artifact	0.9502508	y
brain	0.9940995	n
muscle artifact	0.9987055	y
brain	0.9591986	n
other	0.5894519	n
muscle artifact	0.98477864	y
other	0.4113306	n
brain	0.5743233	n
muscle artifact	0.9208518	y
other	0.76749384	n
muscle artifact	0.3310196	y
brain	0.8550062	n
other	0.639631	n
other	0.95838386	n
brain	0.8011425	n
brain	0.7419244	n
brain	0.62278396	n
brain	0.6012119	y
brain	0.6456486	n
other	0.8766194	n
muscle artifact	0.48941585	y
other	0.5755887	n
other	0.39180598	y
other	0.78855586	y
other	0.48160726	y
other	0.51924205	n
other	0.6753411	n
other	0.97506684	y
brain	0.46337277	y
brain	0.6050717	n
other	0.97455317	n
other	0.8761542	n
other	0.9589257	n
