# Supplementary material for: Electroencephalography signatures of motor error and stimulus-driven attention in electrical muscle stimulation-induced wrist movements under motor imagery
Source: Front Hum Neurosci. 2026 Jan 27;19:1713908. doi: 10.3389/fnhum.2025.1713908 (PMC12887888; doi:10.3389/fnhum.2025.1713908)
Supplement: Supplementary file 2 [file Data_Sheet_2.zip › retained_and_rejected_comp/sub02_session1_d2_block0102.csv]

labels	y_pred_proba	excluded
eye blink	0.91748655	y
heart beat	0.7167486	y
eye blink	0.9793215	y
eye blink	0.9521521	y
brain	0.91817415	n
other	0.59749025	n
brain	0.8377137	n
muscle artifact	0.99669063	y
muscle artifact	0.9644142	y
muscle artifact	0.9495815	y
muscle artifact	0.7175566	y
muscle artifact	0.950762	y
muscle artifact	0.9997357	y
channel noise	0.6017351	y
brain	0.5814942	n
brain	0.9980999	n
muscle artifact	0.98185575	y
muscle artifact	0.9817046	y
other	0.8619574	n
brain	0.93750983	n
muscle artifact	0.88414633	y
eye blink	0.6149263	y
other	0.7592977	n
muscle artifact	0.6860622	y
muscle artifact	0.9746617	y
other	0.44249701	n
brain	0.99015695	n
muscle artifact	0.388682	y
muscle artifact	0.9986423	y
other	0.9541943	y
other	0.5994367	n
muscle artifact	0.99871385	y
brain	0.37872744	y
eye blink	0.50333977	y
muscle artifact	0.79387856	y
muscle artifact	0.555993	y
muscle artifact	0.9499615	y
muscle artifact	0.9998223	y
brain	0.5306172	n
other	0.4517045	n
channel noise	0.6974752	y
muscle artifact	0.9329718	y
brain	0.6699393	n
brain	0.63400924	n
other	0.7269561	n
other	0.63394785	y
muscle artifact	0.6360867	y
eye blink	0.6013442	n
other	0.8780568	n
brain	0.5501394	n
other	0.56957114	n
other	0.8039875	y
other	0.6470151	n
brain	0.79886013	n
channel noise	0.42799655	y
brain	0.6271251	n
muscle artifact	0.45647502	y
other	0.99537575	y
brain	0.44822994	n
other	0.93629414	n
other	0.98656154	y
other	0.98006475	y
brain	0.53540707	n
brain	0.98638725	n
