# Supplementary material for: Electroencephalography signatures of motor error and stimulus-driven attention in electrical muscle stimulation-induced wrist movements under motor imagery
Source: Front Hum Neurosci. 2026 Jan 27;19:1713908. doi: 10.3389/fnhum.2025.1713908 (PMC12887888; doi:10.3389/fnhum.2025.1713908)
Supplement: Supplementary file 2 [file Data_Sheet_2.zip › retained_and_rejected_comp/sub02_session1_d2_block0304.csv]

labels	y_pred_proba	excluded
eye blink	0.99564034	y
brain	0.42503786	n
other	0.4874732	n
brain	0.9757633	n
muscle artifact	0.8892044	y
eye blink	0.9951738	y
brain	0.687215	n
muscle artifact	0.6844399	y
brain	0.9970206	n
muscle artifact	0.99679404	y
other	0.897255	n
muscle artifact	0.9990989	y
brain	0.8393691	n
other	0.56700265	n
other	0.57149136	y
eye blink	0.52692086	n
muscle artifact	0.92125666	y
brain	0.6219599	n
brain	0.6547804	n
brain	0.99952424	n
other	0.60320365	n
other	0.79705954	n
other	0.74772906	y
other	0.90821946	y
muscle artifact	0.8564266	y
brain	0.8070641	n
other	0.84571767	n
brain	0.84456956	n
other	0.8527367	y
muscle artifact	0.90326846	y
brain	0.83865327	n
eye blink	0.529304	n
muscle artifact	0.4807884	y
muscle artifact	0.9295006	y
brain	0.9495338	n
brain	0.8033806	n
other	0.8822217	n
eye blink	0.5485264	y
other	0.8476176	n
brain	0.55850035	y
brain	0.56994617	n
other	0.8611131	y
other	0.9414364	n
brain	0.72730076	n
other	0.949275	n
other	0.44830185	y
muscle artifact	0.9561163	y
muscle artifact	0.6289091	y
muscle artifact	0.67266273	y
muscle artifact	0.9577892	y
channel noise	0.6003536	n
brain	0.6224052	n
other	0.4402246	y
other	0.8687953	n
other	0.9603757	n
brain	0.61912787	n
other	0.7238733	n
other	0.90443194	y
other	0.52515256	y
other	0.77692103	n
other	0.9358586	n
other	0.9914516	y
channel noise	0.913992	n
brain	0.52774715	n
