# Supplementary material for: Electroencephalography signatures of motor error and stimulus-driven attention in electrical muscle stimulation-induced wrist movements under motor imagery
Source: Front Hum Neurosci. 2026 Jan 27;19:1713908. doi: 10.3389/fnhum.2025.1713908 (PMC12887888; doi:10.3389/fnhum.2025.1713908)
Supplement: Supplementary file 2 [file Data_Sheet_2.zip › retained_and_rejected_comp/sub02_session2_d1_block0910.csv]

labels	y_pred_proba	excluded
eye blink	0.96834123	y
eye blink	0.44801602	y
eye blink	0.83161354	y
brain	0.9824839	n
muscle artifact	0.8487686	y
brain	0.9929356	n
brain	0.91555715	n
brain	0.94157445	n
brain	0.97671765	n
brain	0.55657804	n
muscle artifact	0.9225908	y
muscle artifact	0.8440079	y
brain	0.8778324	n
brain	0.9658248	n
eye blink	0.7214156	y
brain	0.56274927	n
muscle artifact	0.9755199	y
muscle artifact	0.9454071	y
brain	0.99229574	n
other	0.53045714	y
other	0.6204634	y
muscle artifact	0.68945736	y
other	0.87728226	n
brain	0.99991524	n
muscle artifact	0.92176855	y
muscle artifact	0.9725621	y
other	0.56716895	n
brain	0.4316352	n
brain	0.55435103	n
muscle artifact	0.98846924	y
muscle artifact	0.8688918	y
other	0.7096371	y
other	0.4016247	y
muscle artifact	0.4563933	y
brain	0.5686804	n
other	0.666573	y
muscle artifact	0.99612826	y
other	0.87013197	n
muscle artifact	0.5372999	y
other	0.82538205	n
other	0.50059605	n
other	0.68697953	n
eye blink	0.46363908	n
other	0.92012656	n
muscle artifact	0.79589546	y
other	0.6156008	y
brain	0.6669176	n
brain	0.54861474	n
brain	0.6918145	n
brain	0.38938028	y
other	0.75599396	y
other	0.7881402	y
muscle artifact	0.6528203	n
other	0.5946917	n
other	0.5255397	n
other	0.96422553	y
other	0.63004315	n
muscle artifact	0.5177936	y
other	0.88572246	n
brain	0.7220223	n
other	0.97022057	n
other	0.60990834	n
