# Supplementary material for: Electroencephalography signatures of motor error and stimulus-driven attention in electrical muscle stimulation-induced wrist movements under motor imagery
Source: Front Hum Neurosci. 2026 Jan 27;19:1713908. doi: 10.3389/fnhum.2025.1713908 (PMC12887888; doi:10.3389/fnhum.2025.1713908)
Supplement: Supplementary file 2 [file Data_Sheet_2.zip › retained_and_rejected_comp/sub02_session2_d1_block1112.csv]

labels	y_pred_proba	excluded
eye blink	0.9704063	y
eye blink	0.62744546	y
other	0.8794757	y
brain	0.9721714	n
eye blink	0.9558227	y
muscle artifact	0.7985616	y
brain	0.99775183	n
muscle artifact	0.48361444	n
muscle artifact	0.99265987	y
brain	0.99593425	n
other	0.50669813	n
muscle artifact	0.9786666	y
eye blink	0.43640855	y
muscle artifact	0.96155167	y
other	0.38027954	y
muscle artifact	0.9851057	y
other	0.580877	n
brain	0.55176044	n
brain	0.7798344	n
muscle artifact	0.9896079	y
muscle artifact	0.92677724	y
muscle artifact	0.93954825	y
brain	0.4537189	n
other	0.36498478	n
brain	0.9974055	n
brain	0.5353579	y
muscle artifact	0.79824704	y
other	0.46275645	n
brain	0.8217604	n
brain	0.9293891	n
brain	0.5140361	y
brain	0.99472624	n
brain	0.6325813	n
brain	0.5775705	n
brain	0.5006184	n
brain	0.8206221	n
muscle artifact	0.70749116	y
brain	0.7249251	n
brain	0.7373396	n
other	0.79234546	n
muscle artifact	0.74821573	n
muscle artifact	0.9618075	y
muscle artifact	0.97559404	y
eye blink	0.6620973	n
other	0.5135869	n
other	0.54162186	y
other	0.6782781	n
other	0.83343685	n
brain	0.41564813	y
other	0.5763369	y
muscle artifact	0.42483956	y
brain	0.54223883	y
other	0.7174716	n
other	0.65021783	y
other	0.3631075	y
other	0.44898826	n
other	0.68693817	n
other	0.7152967	n
other	0.95313865	n
brain	0.77569604	n
other	0.92135024	n
other	0.6437825	y
