# Supplementary material for: Electroencephalography signatures of motor error and stimulus-driven attention in electrical muscle stimulation-induced wrist movements under motor imagery
Source: Front Hum Neurosci. 2026 Jan 27;19:1713908. doi: 10.3389/fnhum.2025.1713908 (PMC12887888; doi:10.3389/fnhum.2025.1713908)
Supplement: Supplementary file 2 [file Data_Sheet_2.zip › retained_and_rejected_comp/sub02_session2_d2_block0506.csv]

labels	y_pred_proba	excluded
eye blink	0.7417755	y
eye blink	0.99873877	y
eye blink	0.93854576	y
brain	0.8994419	n
brain	0.960033	n
brain	0.96964294	n
muscle artifact	0.99867153	y
muscle artifact	0.98510957	y
brain	0.8921617	n
eye blink	0.96562517	y
brain	0.9862602	n
other	0.8168831	n
muscle artifact	0.9933721	y
eye blink	0.89682776	y
brain	0.3702922	y
muscle artifact	0.99707377	y
brain	0.8351859	n
other	0.44140023	y
brain	0.95440924	n
brain	0.9878793	n
other	0.43698955	n
channel noise	0.41201913	y
muscle artifact	0.98381174	y
eye blink	0.87939364	y
muscle artifact	0.99174225	y
brain	0.82301706	n
brain	0.47834855	y
brain	0.63182926	n
muscle artifact	0.96774024	y
brain	0.6368303	y
brain	0.6386098	n
other	0.7511646	n
other	0.70152736	n
other	0.49540237	n
other	0.644295	n
other	0.71963966	n
muscle artifact	0.7469076	y
muscle artifact	0.46011353	y
other	0.61756706	n
other	0.6994561	n
brain	0.8734352	n
other	0.74373305	n
brain	0.60287493	n
other	0.69153845	n
other	0.79787254	n
muscle artifact	0.730852	y
other	0.8723746	n
other	0.6296323	n
other	0.7065685	n
other	0.909598	n
other	0.6663314	y
muscle artifact	0.5532415	y
muscle artifact	0.7450544	y
muscle artifact	0.7220055	y
other	0.5461649	n
other	0.4039704	n
other	0.5416474	n
other	0.84103435	n
other	0.69817543	n
other	0.64258397	n
other	0.78349316	n
brain	0.84987754	n
other	0.3712163	n
channel noise	0.46419162	n
