# Supplementary material for: Electroencephalography signatures of motor error and stimulus-driven attention in electrical muscle stimulation-induced wrist movements under motor imagery
Source: Front Hum Neurosci. 2026 Jan 27;19:1713908. doi: 10.3389/fnhum.2025.1713908 (PMC12887888; doi:10.3389/fnhum.2025.1713908)
Supplement: Supplementary file 2 [file Data_Sheet_2.zip › retained_and_rejected_comp/sub02_session2_d2_block0708.csv]

labels	y_pred_proba	excluded
eye blink	0.82514876	y
eye blink	0.97479916	y
brain	0.47889334	n
brain	0.6056498	n
brain	0.99043745	n
muscle artifact	0.99587953	y
brain	0.7795731	n
muscle artifact	0.9952921	y
muscle artifact	0.98519087	y
brain	0.99739313	n
heart beat	0.7408381	y
eye blink	0.97979456	y
brain	0.72933894	n
brain	0.95891845	n
heart beat	0.7310654	n
brain	0.99608034	n
other	0.6928078	y
muscle artifact	0.97592294	y
heart beat	0.7331742	n
eye blink	0.8024034	y
brain	0.9211075	n
muscle artifact	0.7782731	y
brain	0.47850806	n
brain	0.9984582	n
brain	0.978652	n
brain	0.7011154	n
brain	0.36713392	y
muscle artifact	0.6804526	y
muscle artifact	0.9921895	y
other	0.56874084	y
other	0.62311065	y
brain	0.67946666	y
muscle artifact	0.94942296	y
brain	0.5803551	y
other	0.47302994	y
brain	0.5262716	n
brain	0.8525362	n
channel noise	0.7430313	y
eye blink	0.54756516	y
muscle artifact	0.6023704	y
other	0.45561084	n
muscle artifact	0.9554616	y
other	0.90354085	y
brain	0.95964944	n
other	0.33820936	y
other	0.4555781	y
other	0.7915745	n
other	0.7439752	n
other	0.8297564	n
other	0.70921266	n
other	0.6480924	n
muscle artifact	0.9487829	y
brain	0.5352199	y
muscle artifact	0.7397171	y
brain	0.6275328	n
other	0.77158093	n
brain	0.41545895	n
brain	0.40671653	n
other	0.42459506	y
brain	0.89404166	n
other	0.672711	n
other	0.6302296	n
other	0.9186432	n
channel noise	0.4958145	n
