# Supplementary material for: Electroencephalography signatures of motor error and stimulus-driven attention in electrical muscle stimulation-induced wrist movements under motor imagery
Source: Front Hum Neurosci. 2026 Jan 27;19:1713908. doi: 10.3389/fnhum.2025.1713908 (PMC12887888; doi:10.3389/fnhum.2025.1713908)
Supplement: Supplementary file 2 [file Data_Sheet_2.zip › retained_and_rejected_comp/sub02_session3_d1_block0506.csv]

labels	y_pred_proba	excluded
eye blink	0.94883126	y
eye blink	0.7659898	y
brain	0.985144	n
brain	0.63355434	n
brain	0.99553627	n
brain	0.9990022	n
muscle artifact	0.99732256	y
eye blink	0.937508	y
muscle artifact	0.84429324	n
eye blink	0.775205	y
eye blink	0.922204	y
muscle artifact	0.9574145	y
muscle artifact	0.996447	y
brain	0.99957526	n
eye blink	0.60337526	y
brain	0.99950963	n
eye blink	0.4503395	n
heart beat	0.7667959	y
muscle artifact	0.94257164	y
brain	0.98919165	n
brain	0.99474615	n
eye blink	0.39106315	y
brain	0.51069224	n
brain	0.8982929	n
other	0.4243915	y
eye blink	0.5383178	y
other	0.51478183	n
other	0.6766875	n
eye blink	0.5143423	y
other	0.57511145	y
other	0.5512597	y
brain	0.9986217	n
muscle artifact	0.94661456	y
eye blink	0.33464262	y
brain	0.7173816	n
muscle artifact	0.5877314	y
muscle artifact	0.9096159	y
other	0.6460131	n
muscle artifact	0.47943932	y
brain	0.4789768	n
eye blink	0.6026151	y
eye blink	0.7199364	y
other	0.9181036	y
other	0.6849796	n
eye blink	0.66763866	n
eye blink	0.93643665	y
muscle artifact	0.9380177	n
other	0.8696457	y
other	0.8388405	n
brain	0.68768966	y
other	0.9181436	n
eye blink	0.5872301	y
muscle artifact	0.92424613	y
other	0.4301875	y
other	0.60503554	y
other	0.67127407	y
brain	0.81369036	n
brain	0.5796612	n
other	0.5176274	n
brain	0.86602557	n
brain	0.4919442	n
