# Supplementary material for: Electroencephalography signatures of motor error and stimulus-driven attention in electrical muscle stimulation-induced wrist movements under motor imagery
Source: Front Hum Neurosci. 2026 Jan 27;19:1713908. doi: 10.3389/fnhum.2025.1713908 (PMC12887888; doi:10.3389/fnhum.2025.1713908)
Supplement: Supplementary file 2 [file Data_Sheet_2.zip › retained_and_rejected_comp/sub02_session3_d1_block0708.csv]

labels	y_pred_proba	excluded
eye blink	0.9888033	y
eye blink	0.87523437	y
brain	0.8699813	n
other	0.3563838	y
brain	0.9964478	n
muscle artifact	0.71229005	y
brain	0.87204725	n
brain	0.98010063	n
brain	0.9672717	n
brain	0.9595423	n
muscle artifact	0.99641734	y
muscle artifact	0.9996736	y
eye blink	0.8527024	y
brain	0.9563403	n
brain	0.69141805	y
muscle artifact	0.9910691	y
muscle artifact	0.8937337	y
eye blink	0.71944886	y
brain	0.9550947	n
brain	0.9649227	n
muscle artifact	0.5297121	y
muscle artifact	0.99484414	y
brain	0.99987483	n
brain	0.7379673	n
muscle artifact	0.9921656	y
muscle artifact	0.46472463	y
muscle artifact	0.82616746	y
other	0.71201855	n
brain	0.9135987	n
muscle artifact	0.8983653	y
other	0.6483699	n
eye blink	0.7315826	y
muscle artifact	0.95452905	y
other	0.90524125	y
muscle artifact	0.95312583	y
other	0.726936	n
other	0.4415938	y
brain	0.7185367	y
other	0.95320165	y
brain	0.9009972	n
muscle artifact	0.4659207	y
brain	0.95176065	n
other	0.55572945	y
muscle artifact	0.55063874	y
other	0.7119989	y
muscle artifact	0.75043756	y
other	0.649341	n
brain	0.58170336	n
other	0.78045857	y
brain	0.6553039	n
muscle artifact	0.6629023	y
other	0.62336814	n
brain	0.8958924	n
other	0.43639463	n
brain	0.80925715	n
other	0.51605266	n
other	0.98110396	y
other	0.96024853	y
brain	0.7159239	n
brain	0.99484116	n
other	0.9021112	n
other	0.8817003	y
