# Supplementary material for: Electroencephalography signatures of motor error and stimulus-driven attention in electrical muscle stimulation-induced wrist movements under motor imagery
Source: Front Hum Neurosci. 2026 Jan 27;19:1713908. doi: 10.3389/fnhum.2025.1713908 (PMC12887888; doi:10.3389/fnhum.2025.1713908)
Supplement: Supplementary file 2 [file Data_Sheet_2.zip › retained_and_rejected_comp/sub02_session3_d2_block0910.csv]

labels	y_pred_proba	excluded
eye blink	0.55615216	y
eye blink	0.99918956	y
eye blink	0.92148614	y
other	0.43508616	y
other	0.36440086	n
brain	0.9448732	n
muscle artifact	0.6025631	y
muscle artifact	0.9815856	y
brain	0.9255463	n
muscle artifact	0.9907686	y
brain	0.9970743	n
brain	0.96889055	n
eye blink	0.6475125	y
other	0.5745899	y
channel noise	0.52846426	y
muscle artifact	0.6213676	y
brain	0.99780077	n
brain	0.99608874	n
muscle artifact	0.9303596	y
muscle artifact	0.9865606	y
other	0.37811527	y
brain	0.7362001	y
other	0.6258583	y
brain	0.77832556	n
other	0.4916316	y
muscle artifact	0.99399185	y
brain	0.995391	n
muscle artifact	0.82158357	y
other	0.5911412	y
brain	0.67018926	y
brain	0.45317948	y
muscle artifact	0.9700761	y
eye blink	0.64429474	y
eye blink	0.473437	y
muscle artifact	0.95164794	y
brain	0.7699364	n
other	0.65254605	n
brain	0.98253024	n
brain	0.6275982	n
other	0.6607023	n
muscle artifact	0.8693663	y
other	0.39261544	n
muscle artifact	0.8500835	y
brain	0.5533276	n
muscle artifact	0.66747725	y
muscle artifact	0.28254008	y
other	0.48028183	n
brain	0.9096453	n
brain	0.95133823	n
other	0.63569194	n
other	0.44271836	y
other	0.66229475	y
muscle artifact	0.6070679	y
muscle artifact	0.8632531	y
other	0.9577551	n
eye blink	0.69630325	n
channel noise	0.34395465	n
other	0.61786216	n
muscle artifact	0.7844163	y
brain	0.6374268	y
other	0.7153946	y
other	0.61731446	n
other	0.87661946	n
other	0.5505855	n
