# Supplementary material for: Electroencephalography signatures of motor error and stimulus-driven attention in electrical muscle stimulation-induced wrist movements under motor imagery
Source: Front Hum Neurosci. 2026 Jan 27;19:1713908. doi: 10.3389/fnhum.2025.1713908 (PMC12887888; doi:10.3389/fnhum.2025.1713908)
Supplement: Supplementary file 2 [file Data_Sheet_2.zip › retained_and_rejected_comp/sub02_session3_d2_block1112.csv]

labels	y_pred_proba	excluded
eye blink	0.7546134	y
eye blink	0.973296	y
other	0.5599391	n
brain	0.88848066	n
brain	0.88070995	n
other	0.7373078	y
muscle artifact	0.97793794	y
muscle artifact	0.9878021	y
brain	0.99501085	n
eye blink	0.767586	y
brain	0.97007895	n
other	0.38090545	n
eye blink	0.5550257	y
brain	0.97910184	n
other	0.57980525	y
muscle artifact	0.9089021	y
muscle artifact	0.94337034	y
other	0.45599046	y
other	0.48733938	y
other	0.46533614	y
brain	0.9972458	n
brain	0.7112375	n
muscle artifact	0.9965317	y
muscle artifact	0.3590513	y
brain	0.976996	n
eye blink	0.9888936	y
muscle artifact	0.9135697	y
muscle artifact	0.6622175	y
other	0.76711524	n
muscle artifact	0.8639278	y
muscle artifact	0.33572906	y
muscle artifact	0.9003659	y
other	0.8408433	n
other	0.5809517	n
other	0.58158576	y
muscle artifact	0.9663038	y
other	0.39548293	y
other	0.46913782	n
channel noise	0.8741595	y
other	0.7970166	y
other	0.91381574	n
other	0.48429596	n
other	0.42130768	n
other	0.53796595	n
other	0.7534463	y
muscle artifact	0.34490198	y
other	0.43921548	n
other	0.51597023	y
other	0.9926603	y
brain	0.64394313	n
other	0.4288452	n
muscle artifact	0.8800643	y
other	0.544798	n
other	0.6611781	n
channel noise	0.4765858	y
other	0.7832933	n
other	0.8886089	n
muscle artifact	0.29677284	y
muscle artifact	0.9779791	y
other	0.6083928	n
other	0.5325741	n
other	0.46190137	n
other	0.75782824	n
other	0.6926395	n
