# Supplementary material for: Electroencephalography signatures of motor error and stimulus-driven attention in electrical muscle stimulation-induced wrist movements under motor imagery
Source: Front Hum Neurosci. 2026 Jan 27;19:1713908. doi: 10.3389/fnhum.2025.1713908 (PMC12887888; doi:10.3389/fnhum.2025.1713908)
Supplement: Supplementary file 2 [file Data_Sheet_2.zip › retained_and_rejected_comp/sub03_session1_d1_block0102.csv]

labels	y_pred_proba	excluded
eye blink	0.9184853	y
brain	0.8472241	n
other	0.7959268	n
eye blink	0.9849044	y
brain	0.997785	n
brain	0.8465626	n
brain	0.98540306	n
brain	0.97642374	n
brain	0.99498916	n
brain	0.9914041	n
brain	0.991488	n
other	0.72592753	y
brain	0.80611587	n
brain	0.8347081	n
channel noise	0.74605167	y
brain	0.72121483	n
brain	0.897726	n
other	0.7158561	n
brain	0.6109531	n
other	0.94798344	y
other	0.60559595	n
brain	0.9329888	n
muscle artifact	0.8698149	y
muscle artifact	0.5786669	y
other	0.8511496	y
brain	0.9273058	n
other	0.5893583	n
brain	0.66681623	n
brain	0.43877313	y
other	0.8770352	n
brain	0.7215923	n
brain	0.76181126	n
eye blink	0.77731127	n
other	0.6980585	n
other	0.77624124	n
other	0.6437103	n
brain	0.6051622	n
brain	0.644225	n
other	0.5369227	n
other	0.7120235	n
brain	0.6141346	n
other	0.69170344	n
brain	0.5197302	n
other	0.59506655	y
other	0.53671515	n
brain	0.75377446	n
other	0.6195733	n
other	0.865097	n
other	0.90489537	y
other	0.85752535	n
other	0.85984266	n
other	0.8988751	n
other	0.7358287	n
brain	0.60140526	n
brain	0.52842367	n
other	0.32854828	y
channel noise	0.46119353	y
other	0.91562694	n
other	0.5968624	n
other	0.46352684	y
other	0.65298337	n
other	0.5437167	y
channel noise	0.7601317	y
other	0.9068949	n
