# Supplementary material for: Electroencephalography signatures of motor error and stimulus-driven attention in electrical muscle stimulation-induced wrist movements under motor imagery
Source: Front Hum Neurosci. 2026 Jan 27;19:1713908. doi: 10.3389/fnhum.2025.1713908 (PMC12887888; doi:10.3389/fnhum.2025.1713908)
Supplement: Supplementary file 2 [file Data_Sheet_2.zip › retained_and_rejected_comp/sub03_session1_d1_block0304.csv]

labels	y_pred_proba	excluded
eye blink	0.97951937	y
brain	0.9237368	n
brain	0.980124	n
eye blink	0.98849434	y
other	0.60590476	n
brain	0.99832094	n
brain	0.86564124	n
brain	0.55990267	n
brain	0.9212452	n
other	0.5456659	y
brain	0.98532486	n
brain	0.97753924	n
brain	0.9091511	n
other	0.80957806	n
brain	0.8478695	n
other	0.60377675	n
brain	0.8457237	n
brain	0.40635473	n
other	0.7046908	n
brain	0.58044773	n
other	0.50675464	y
brain	0.60034645	n
other	0.42567477	y
brain	0.629405	n
other	0.7126676	n
other	0.64755905	n
brain	0.88727134	n
other	0.67034847	n
other	0.82319057	n
other	0.60528636	n
brain	0.502787	n
brain	0.91286564	n
other	0.9756185	n
other	0.89727676	n
muscle artifact	0.47617805	y
muscle artifact	0.69397444	y
brain	0.4579252	n
brain	0.4726327	y
muscle artifact	0.9192159	y
brain	0.47786823	n
other	0.41407868	y
channel noise	0.9743847	y
muscle artifact	0.626624	y
other	0.9334906	n
brain	0.4324071	n
brain	0.81979597	n
muscle artifact	0.5860085	y
other	0.7192803	n
other	0.89411855	n
other	0.61289483	n
channel noise	0.81598496	n
brain	0.49447906	n
other	0.9683356	n
other	0.6493565	n
brain	0.41544664	n
other	0.6815674	y
other	0.5342964	y
brain	0.51369715	n
brain	0.55569077	n
other	0.7259992	n
other	0.9962137	y
other	0.5415752	n
other	0.3420568	n
other	0.61400455	n
