# Supplementary material for: Electroencephalography signatures of motor error and stimulus-driven attention in electrical muscle stimulation-induced wrist movements under motor imagery
Source: Front Hum Neurosci. 2026 Jan 27;19:1713908. doi: 10.3389/fnhum.2025.1713908 (PMC12887888; doi:10.3389/fnhum.2025.1713908)
Supplement: Supplementary file 2 [file Data_Sheet_2.zip › retained_and_rejected_comp/sub03_session1_d2_block0102.csv]

labels	y_pred_proba	excluded
eye blink	0.96918005	y
brain	0.8360611	n
eye blink	0.9527312	y
brain	0.65713274	n
brain	0.6635722	n
heart beat	0.71459395	n
brain	0.99730337	n
channel noise	0.43076795	y
brain	0.6067026	n
other	0.5150528	n
heart beat	0.5402709	y
brain	0.6281291	n
brain	0.3650708	n
other	0.95358276	n
brain	0.54783964	n
brain	0.7782975	n
other	0.5210758	n
brain	0.8049114	n
brain	0.9847581	n
other	0.6366563	y
brain	0.8989178	n
other	0.80566394	n
other	0.90442806	y
other	0.71795464	n
other	0.74364215	n
other	0.61520386	n
muscle artifact	0.8542541	y
other	0.6415085	n
other	0.8901196	n
brain	0.7412856	n
brain	0.7334355	n
brain	0.3598248	y
other	0.5941058	n
other	0.60283566	n
brain	0.5890808	n
other	0.67365766	n
other	0.54890174	n
other	0.88910675	n
other	0.7074923	n
other	0.89827347	n
brain	0.42158812	n
brain	0.80372345	n
other	0.6907539	n
other	0.90278655	n
other	0.8181905	n
other	0.81660116	n
other	0.5112599	y
muscle artifact	0.785107	y
brain	0.58581424	n
brain	0.5073907	n
other	0.74587125	n
other	0.9125801	n
muscle artifact	0.9352943	y
other	0.86798555	n
other	0.82334775	n
other	0.98427933	y
other	0.5220597	n
other	0.94932616	n
brain	0.5407872	y
brain	0.7135793	y
other	0.9801465	y
other	0.530587	y
other	0.96319103	n
other	0.94682276	n
