# Supplementary material for: Electroencephalography signatures of motor error and stimulus-driven attention in electrical muscle stimulation-induced wrist movements under motor imagery
Source: Front Hum Neurosci. 2026 Jan 27;19:1713908. doi: 10.3389/fnhum.2025.1713908 (PMC12887888; doi:10.3389/fnhum.2025.1713908)
Supplement: Supplementary file 2 [file Data_Sheet_2.zip › retained_and_rejected_comp/sub03_session1_d2_block0304.csv]

labels	y_pred_proba	excluded
eye blink	0.93079287	y
brain	0.32294482	y
eye blink	0.99940693	y
brain	0.555403	n
brain	0.96908647	n
brain	0.7238791	n
brain	0.7437845	n
brain	0.9675787	n
brain	0.99760336	n
brain	0.98395145	n
other	0.8759519	n
brain	0.3786186	n
heart beat	0.52378607	n
brain	0.54692644	n
brain	0.79412997	n
brain	0.49838915	n
brain	0.9873011	n
brain	0.72636676	n
brain	0.9487923	n
brain	0.47614476	n
muscle artifact	0.9998803	y
brain	0.5870538	n
other	0.8415849	n
eye blink	0.70709693	y
brain	0.75539416	n
brain	0.7875642	n
brain	0.393373	n
other	0.9403121	n
other	0.38102886	y
other	0.537666	y
eye blink	0.839617	y
other	0.5438588	n
brain	0.4664322	n
brain	0.57541466	y
brain	0.40411782	n
brain	0.83271384	n
muscle artifact	0.85128313	y
brain	0.8334631	n
other	0.8807876	n
other	0.963997	n
brain	0.74125683	n
brain	0.598402	n
other	0.55735326	n
other	0.52676094	n
other	0.9666076	y
brain	0.72767615	n
eye blink	0.6803934	y
other	0.7420436	n
other	0.8560592	n
other	0.9325991	n
muscle artifact	0.87374115	y
other	0.9158466	n
other	0.8676921	n
other	0.71965444	n
other	0.8663528	n
other	0.8586111	n
other	0.7610902	n
other	0.87512666	n
brain	0.42148742	y
other	0.6805494	n
other	0.9606806	n
other	0.8273112	n
other	0.72251844	n
other	0.9820251	y
