# Supplementary material for: Electroencephalography signatures of motor error and stimulus-driven attention in electrical muscle stimulation-induced wrist movements under motor imagery
Source: Front Hum Neurosci. 2026 Jan 27;19:1713908. doi: 10.3389/fnhum.2025.1713908 (PMC12887888; doi:10.3389/fnhum.2025.1713908)
Supplement: Supplementary file 2 [file Data_Sheet_2.zip › retained_and_rejected_comp/sub03_session2_d1_block0506.csv]

labels	y_pred_proba	excluded
eye blink	0.8738347	y
eye blink	0.69627476	y
eye blink	0.9380266	y
brain	0.99806404	n
brain	0.5118846	n
brain	0.98275054	n
brain	0.58700436	n
brain	0.97807574	n
brain	0.70125675	n
brain	0.9529867	n
other	0.49004328	n
brain	0.3535614	y
brain	0.591459	n
brain	0.91581637	n
brain	0.8722249	n
brain	0.6080442	n
brain	0.827783	n
brain	0.5111308	n
brain	0.8420753	n
other	0.841859	n
brain	0.9063932	n
other	0.94705725	n
other	0.42318377	y
other	0.73430264	n
brain	0.9574961	n
other	0.4727323	y
brain	0.74357635	n
muscle artifact	0.43724626	y
other	0.48104438	y
muscle artifact	0.9576932	y
channel noise	0.2283607	n
other	0.90657103	n
other	0.82780355	n
brain	0.6070882	n
muscle artifact	0.735241	y
other	0.6593006	n
brain	0.8996816	n
brain	0.7802511	n
brain	0.555555	y
brain	0.56658965	n
other	0.9130203	n
other	0.9469563	n
brain	0.9623002	n
other	0.78469485	n
other	0.8794428	n
brain	0.61784524	n
other	0.6467055	n
other	0.73309344	y
other	0.7365091	n
brain	0.55811816	n
brain	0.6626751	n
other	0.83147126	n
other	0.80382204	n
other	0.9161539	n
muscle artifact	0.44211754	y
other	0.7766355	y
other	0.703071	n
other	0.62976754	y
other	0.6417063	n
brain	0.6046332	y
other	0.47866905	n
other	0.8401414	n
other	0.7825177	n
other	0.71664226	n
