# Supplementary material for: Electroencephalography signatures of motor error and stimulus-driven attention in electrical muscle stimulation-induced wrist movements under motor imagery
Source: Front Hum Neurosci. 2026 Jan 27;19:1713908. doi: 10.3389/fnhum.2025.1713908 (PMC12887888; doi:10.3389/fnhum.2025.1713908)
Supplement: Supplementary file 2 [file Data_Sheet_2.zip › retained_and_rejected_comp/sub03_session2_d1_block0708.csv]

labels	y_pred_proba	excluded
eye blink	0.93306434	y
eye blink	0.9695472	y
other	0.7233024	y
brain	0.77564174	n
brain	0.9700143	n
brain	0.9991033	n
brain	0.924255	n
brain	0.82968354	n
brain	0.6445793	n
brain	0.68925595	n
brain	0.9995132	n
brain	0.9966529	n
brain	0.9892695	n
brain	0.7099881	n
brain	0.8749493	n
brain	0.858748	n
brain	0.9461764	n
brain	0.4997747	n
other	0.6944578	n
other	0.62056154	n
other	0.42111972	n
eye blink	0.7404157	y
brain	0.742876	n
brain	0.54113334	n
other	0.95430756	y
brain	0.3245764	n
brain	0.62682056	n
brain	0.8078088	n
brain	0.8699872	n
other	0.8282682	n
brain	0.54242694	n
brain	0.7194902	n
other	0.88323367	n
other	0.59195805	n
muscle artifact	0.9759485	y
other	0.7175263	n
brain	0.7440315	n
brain	0.52529186	n
brain	0.4306295	n
other	0.54024076	n
other	0.70382965	n
other	0.69418514	n
channel noise	0.9652964	y
other	0.34140217	n
muscle artifact	0.96041584	y
brain	0.45596176	n
brain	0.54616475	n
other	0.64166176	y
other	0.5795771	y
other	0.87579155	n
other	0.73815405	n
other	0.7867374	n
other	0.85077846	n
other	0.97422624	y
other	0.78906393	n
other	0.8714936	n
brain	0.6262343	y
other	0.99014604	y
brain	0.4449783	y
other	0.48147774	n
other	0.6512157	n
other	0.99540055	y
other	0.9616076	n
other	0.9939748	y
