# Supplementary material for: Electroencephalography signatures of motor error and stimulus-driven attention in electrical muscle stimulation-induced wrist movements under motor imagery
Source: Front Hum Neurosci. 2026 Jan 27;19:1713908. doi: 10.3389/fnhum.2025.1713908 (PMC12887888; doi:10.3389/fnhum.2025.1713908)
Supplement: Supplementary file 2 [file Data_Sheet_2.zip › retained_and_rejected_comp/sub03_session2_d2_block0910.csv]

labels	y_pred_proba	excluded
eye blink	0.97226465	y
brain	0.87014365	n
eye blink	0.9878347	y
brain	0.99957347	n
heart beat	0.4618232	n
brain	0.94513893	n
brain	0.76063627	n
brain	0.99377286	n
brain	0.9503745	n
muscle artifact	0.9982667	y
other	0.5503957	n
brain	0.7221544	n
brain	0.4290451	n
brain	0.7757143	n
other	0.5538983	y
brain	0.6554303	n
brain	0.56929576	n
brain	0.54973614	n
brain	0.7515588	n
other	0.7480918	n
other	0.93724364	n
brain	0.5568032	n
other	0.8350904	n
brain	0.699477	n
other	0.91603124	y
brain	0.6378395	n
other	0.772123	n
brain	0.6884642	n
other	0.63067883	n
other	0.8654138	n
brain	0.7942476	n
other	0.98947275	y
muscle artifact	0.92508763	y
brain	0.7302215	n
other	0.60147613	n
other	0.80191934	n
muscle artifact	0.89989686	y
other	0.79852235	n
other	0.6307143	n
other	0.5130985	y
other	0.74543375	n
other	0.5304442	n
other	0.50694364	n
other	0.6587074	n
other	0.81090206	n
other	0.92808676	n
other	0.80527544	n
other	0.53798825	n
other	0.738206	n
other	0.9932878	y
eye blink	0.31421047	y
other	0.92882746	n
other	0.9820992	y
other	0.92910004	n
other	0.87915725	n
other	0.43035138	y
other	0.590005	n
brain	0.45643058	y
muscle artifact	0.45289925	y
other	0.642983	n
brain	0.5005548	y
brain	0.8476819	n
other	0.38459173	n
other	0.9368122	n
