# Supplementary material for: Electroencephalography signatures of motor error and stimulus-driven attention in electrical muscle stimulation-induced wrist movements under motor imagery
Source: Front Hum Neurosci. 2026 Jan 27;19:1713908. doi: 10.3389/fnhum.2025.1713908 (PMC12887888; doi:10.3389/fnhum.2025.1713908)
Supplement: Supplementary file 2 [file Data_Sheet_2.zip › retained_and_rejected_comp/sub03_session2_d2_block1112.csv]

labels	y_pred_proba	excluded
eye blink	0.84951246	y
eye blink	0.9813327	y
brain	0.35525733	y
other	0.5152109	y
brain	0.9721593	n
brain	0.9950955	n
brain	0.93627745	n
brain	0.9981396	n
brain	0.9838221	n
other	0.55486023	n
brain	0.7589222	n
brain	0.9487548	n
other	0.79946756	y
other	0.52193344	n
other	0.6414742	n
brain	0.71479976	n
heart beat	0.44870487	n
brain	0.85326207	n
muscle artifact	0.9334193	y
brain	0.96588373	n
other	0.70015407	n
other	0.5941109	n
brain	0.8047654	n
other	0.6029217	n
brain	0.9356085	n
other	0.5380539	n
brain	0.52250427	n
channel noise	0.36323372	n
other	0.63937783	y
other	0.49628705	n
muscle artifact	0.901872	y
other	0.746527	y
other	0.95841694	n
other	0.6204883	y
other	0.84570634	y
brain	0.571062	y
other	0.82967985	n
other	0.7510116	n
other	0.91641617	y
other	0.6526693	n
other	0.84891164	n
other	0.8615591	n
brain	0.37074995	y
other	0.5206865	y
other	0.6542293	n
other	0.9682385	n
brain	0.5671068	n
other	0.875858	n
other	0.5411789	n
other	0.7933062	n
other	0.89279807	n
other	0.6994623	y
other	0.98380256	y
other	0.86777437	n
brain	0.78445846	n
other	0.98274577	n
other	0.7352918	n
other	0.9845754	y
muscle artifact	0.35036898	y
other	0.9668973	y
other	0.88596475	n
other	0.86006296	n
brain	0.5810761	n
other	0.48283392	n
