# Supplementary material for: Electroencephalography signatures of motor error and stimulus-driven attention in electrical muscle stimulation-induced wrist movements under motor imagery
Source: Front Hum Neurosci. 2026 Jan 27;19:1713908. doi: 10.3389/fnhum.2025.1713908 (PMC12887888; doi:10.3389/fnhum.2025.1713908)
Supplement: Supplementary file 2 [file Data_Sheet_2.zip › retained_and_rejected_comp/sub03_session3_d1_block0910.csv]

labels	y_pred_proba	excluded
eye blink	0.95149076	y
brain	0.7827202	n
other	0.90935147	y
eye blink	0.9977764	y
muscle artifact	0.63275844	y
brain	0.9930253	n
brain	0.49570757	n
brain	0.9972184	n
muscle artifact	0.36001846	y
brain	0.99778795	n
brain	0.78317285	n
brain	0.66430366	n
brain	0.76401854	n
brain	0.7832345	n
brain	0.9411037	n
brain	0.76962113	n
brain	0.94150156	n
other	0.7030003	n
brain	0.99498534	n
other	0.8094808	n
other	0.949239	n
other	0.57873416	n
other	0.60794795	n
other	0.8610049	n
other	0.45825353	n
other	0.55680805	n
other	0.41608363	n
other	0.9797628	y
other	0.5989923	n
brain	0.5517547	n
muscle artifact	0.9872862	y
brain	0.8650685	n
heart beat	0.32287848	n
other	0.80844545	n
other	0.5938818	y
other	0.8095152	n
other	0.8007301	n
brain	0.47501653	n
other	0.80910176	n
other	0.8981064	n
other	0.8959257	n
other	0.62398636	n
other	0.90387034	n
brain	0.76856995	y
muscle artifact	0.3313299	y
eye blink	0.84307194	y
other	0.9468373	n
other	0.5935708	y
other	0.8664187	n
other	0.79996365	n
other	0.7633335	n
other	0.4161233	n
brain	0.6913036	y
other	0.8219905	n
other	0.61687696	n
brain	0.6833991	n
other	0.67659414	n
other	0.52534646	n
other	0.9220917	n
other	0.91563976	n
brain	0.9978626	n
other	0.94177455	n
other	0.76409584	n
other	0.8934636	n
