# Supplementary material for: Electroencephalography signatures of motor error and stimulus-driven attention in electrical muscle stimulation-induced wrist movements under motor imagery
Source: Front Hum Neurosci. 2026 Jan 27;19:1713908. doi: 10.3389/fnhum.2025.1713908 (PMC12887888; doi:10.3389/fnhum.2025.1713908)
Supplement: Supplementary file 2 [file Data_Sheet_2.zip › retained_and_rejected_comp/sub03_session3_d1_block1112.csv]

labels	y_pred_proba	excluded
eye blink	0.94550246	y
brain	0.87078285	n
eye blink	0.9991496	y
brain	0.99928284	n
brain	0.70803165	n
brain	0.989125	n
brain	0.9998669	n
heart beat	0.5030093	y
other	0.50738645	n
brain	0.99599373	n
brain	0.9750635	n
other	0.33366662	y
other	0.9330121	n
brain	0.9047015	n
other	0.6768124	y
brain	0.56928015	n
other	0.7997917	n
brain	0.65701854	n
other	0.73992693	n
brain	0.8696954	n
brain	0.60236305	n
other	0.7856738	n
brain	0.8392781	n
brain	0.7707319	n
other	0.47331655	n
other	0.8319938	n
brain	0.63361186	n
other	0.9256738	n
brain	0.4819322	n
muscle artifact	0.9194832	y
other	0.53001153	n
other	0.84830236	n
other	0.673218	n
brain	0.46914917	n
other	0.7839698	n
brain	0.4070894	y
other	0.9646526	n
other	0.7219806	n
brain	0.5223844	n
other	0.4347162	y
other	0.7965387	n
other	0.82090664	y
other	0.7158233	y
other	0.8174894	n
other	0.952788	n
other	0.859602	n
other	0.56975204	n
other	0.7931329	n
other	0.95011365	n
other	0.80864966	n
other	0.5109181	n
other	0.8714603	n
other	0.41720015	n
brain	0.8780521	n
other	0.86681145	n
other	0.9055908	y
other	0.95852	y
brain	0.89377666	n
eye blink	0.72739065	y
other	0.8785671	n
other	0.5675387	y
other	0.9456384	n
brain	0.37394294	y
brain	0.9960177	n
