# Supplementary material for: Electroencephalography signatures of motor error and stimulus-driven attention in electrical muscle stimulation-induced wrist movements under motor imagery
Source: Front Hum Neurosci. 2026 Jan 27;19:1713908. doi: 10.3389/fnhum.2025.1713908 (PMC12887888; doi:10.3389/fnhum.2025.1713908)
Supplement: Supplementary file 2 [file Data_Sheet_2.zip › retained_and_rejected_comp/sub03_session3_d2_block0506.csv]

labels	y_pred_proba	excluded
eye blink	0.97306716	y
eye blink	0.6636722	y
eye blink	0.8536536	y
brain	0.94596684	n
eye blink	0.84297377	y
brain	0.99693847	n
brain	0.76763195	n
brain	0.994068	n
brain	0.7944444	y
brain	0.90385985	n
brain	0.7118704	n
brain	0.9875068	n
brain	0.58483636	n
brain	0.929489	n
brain	0.49290407	n
brain	0.8230549	n
other	0.55339146	n
brain	0.583745	n
brain	0.96843916	n
other	0.7438206	n
eye blink	0.48453468	y
brain	0.84706163	n
brain	0.47284585	n
channel noise	0.33438146	y
other	0.94422615	n
other	0.64433146	n
other	0.47824937	n
other	0.8028096	n
muscle artifact	0.25946435	y
other	0.9397188	n
other	0.7824424	n
other	0.58750564	n
other	0.91754425	n
brain	0.71759	n
channel noise	0.72052896	y
other	0.52365685	n
other	0.6281808	n
brain	0.6232447	n
other	0.49449307	n
other	0.6275469	n
other	0.96714944	n
eye blink	0.64515734	y
other	0.86534286	y
other	0.53849536	n
brain	0.7737195	n
other	0.8786338	n
other	0.7282356	n
other	0.9120063	n
muscle artifact	0.79978365	y
other	0.9791349	y
other	0.7752499	y
other	0.49253958	n
channel noise	0.98754275	n
brain	0.6558734	n
other	0.9568242	n
other	0.93156683	n
other	0.91423845	n
other	0.92844045	n
other	0.88710505	n
brain	0.7066227	n
other	0.8410541	n
other	0.952946	n
other	0.5984351	y
other	0.8431236	n
