# Supplementary material for: Electroencephalography signatures of motor error and stimulus-driven attention in electrical muscle stimulation-induced wrist movements under motor imagery
Source: Front Hum Neurosci. 2026 Jan 27;19:1713908. doi: 10.3389/fnhum.2025.1713908 (PMC12887888; doi:10.3389/fnhum.2025.1713908)
Supplement: Supplementary file 2 [file Data_Sheet_2.zip › retained_and_rejected_comp/sub03_session3_d2_block0708.csv]

labels	y_pred_proba	excluded
eye blink	0.94895035	y
eye blink	0.4665119	y
eye blink	0.757187	y
brain	0.9239754	n
brain	0.99951446	n
brain	0.9990326	n
eye blink	0.9553906	y
brain	0.9943708	n
brain	0.81270343	n
brain	0.9963179	n
brain	0.9910944	n
other	0.2528956	y
brain	0.659739	n
brain	0.8024928	n
brain	0.88306314	n
brain	0.95026374	n
brain	0.8326668	n
brain	0.7707044	n
brain	0.5804582	n
brain	0.5493427	n
brain	0.9736816	y
other	0.6768531	n
brain	0.8417963	n
brain	0.79377884	n
other	0.75165045	y
other	0.7759328	n
brain	0.75712574	n
other	0.43743852	y
brain	0.5214956	n
other	0.68316543	n
brain	0.6792625	n
other	0.5306854	n
other	0.54163677	n
brain	0.6263895	n
other	0.69121265	n
brain	0.39884022	n
other	0.44919395	n
brain	0.91227496	n
other	0.75023574	n
brain	0.727399	n
other	0.5558159	n
other	0.9698117	y
other	0.8043771	n
brain	0.38846993	y
other	0.8425786	y
other	0.72406435	y
other	0.9444348	n
other	0.939245	n
other	0.68987775	y
other	0.58995944	n
other	0.34543872	y
other	0.48093617	n
other	0.70328	n
channel noise	0.38179165	n
other	0.9057834	n
other	0.6952352	n
other	0.5706489	y
other	0.7561233	y
other	0.810679	n
other	0.71680385	n
other	0.94430315	n
other	0.31993437	y
other	0.67367977	n
brain	0.60562897	n
