# Supplementary material for: Electroencephalography signatures of motor error and stimulus-driven attention in electrical muscle stimulation-induced wrist movements under motor imagery
Source: Front Hum Neurosci. 2026 Jan 27;19:1713908. doi: 10.3389/fnhum.2025.1713908 (PMC12887888; doi:10.3389/fnhum.2025.1713908)
Supplement: Supplementary file 2 [file Data_Sheet_2.zip › retained_and_rejected_comp/sub04_session1_d1_block0102.csv]

labels	y_pred_proba	excluded
eye blink	0.9810985	y
heart beat	0.8878379	n
eye blink	0.90932494	y
muscle artifact	0.9967264	y
muscle artifact	0.9951992	y
brain	0.98091936	n
muscle artifact	0.42655796	y
other	0.5112395	n
other	0.8898735	y
brain	0.9895004	n
brain	0.88988805	n
other	0.633312	n
brain	0.88819546	n
brain	0.98620063	n
other	0.4750512	n
other	0.5915128	n
brain	0.95121807	n
muscle artifact	0.7072245	y
eye blink	0.42343313	y
muscle artifact	0.9975023	y
eye blink	0.5592264	n
muscle artifact	0.99873185	y
muscle artifact	0.6305064	y
muscle artifact	0.50750405	y
brain	0.38138068	n
muscle artifact	0.995222	y
eye blink	0.60474926	y
other	0.5692527	n
brain	0.98200226	n
brain	0.76514596	n
brain	0.88799804	n
brain	0.9085934	n
brain	0.9898747	n
muscle artifact	0.9530159	y
brain	0.6104635	n
eye blink	0.6977953	y
brain	0.6952294	y
other	0.782189	y
muscle artifact	0.8440956	y
other	0.5250615	n
other	0.93108267	n
other	0.50342864	n
brain	0.8138755	n
brain	0.5208375	n
brain	0.91733897	n
brain	0.41369152	y
brain	0.8269361	n
muscle artifact	0.651824	y
brain	0.7421683	n
other	0.6029757	n
brain	0.88153404	n
other	0.8623022	n
other	0.59211767	n
other	0.61754817	n
other	0.57133883	n
other	0.65480506	n
other	0.9665518	n
other	0.5251025	n
other	0.852421	n
brain	0.5899707	y
other	0.8713835	n
eye blink	0.79005075	n
brain	0.49176133	n
other	0.86005914	n
