# Supplementary material for: Electroencephalography signatures of motor error and stimulus-driven attention in electrical muscle stimulation-induced wrist movements under motor imagery
Source: Front Hum Neurosci. 2026 Jan 27;19:1713908. doi: 10.3389/fnhum.2025.1713908 (PMC12887888; doi:10.3389/fnhum.2025.1713908)
Supplement: Supplementary file 2 [file Data_Sheet_2.zip › retained_and_rejected_comp/sub04_session1_d1_block0304.csv]

labels	y_pred_proba	excluded
eye blink	0.987293	y
eye blink	0.78073895	y
eye blink	0.85274285	y
eye blink	0.99666524	y
eye blink	0.788854	y
brain	0.99568164	n
eye blink	0.5921509	y
eye blink	0.9851675	y
brain	0.4752437	n
other	0.92988694	y
other	0.8198095	n
eye blink	0.69883025	n
brain	0.991765	n
heart beat	0.31823337	n
muscle artifact	0.94792575	y
muscle artifact	0.87407136	y
brain	0.99230194	n
brain	0.75896883	n
brain	0.89834976	n
muscle artifact	0.6780066	y
brain	0.57969004	n
other	0.73022085	y
brain	0.93000877	n
brain	0.72894275	n
brain	0.85169816	n
muscle artifact	0.7070981	y
brain	0.99375176	n
brain	0.93238044	n
other	0.6307102	n
brain	0.64449584	n
brain	0.96576023	n
muscle artifact	0.92169714	y
brain	0.9406465	n
brain	0.5182922	n
brain	0.8883549	n
other	0.70719856	y
brain	0.8622825	n
other	0.7274679	n
other	0.58191264	y
eye blink	0.43742624	y
other	0.9492233	n
muscle artifact	0.7598331	y
other	0.54222864	n
other	0.5443798	n
brain	0.71751857	n
other	0.6857729	n
brain	0.43842942	n
other	0.4340905	n
brain	0.74486554	n
other	0.5281371	n
other	0.76238286	n
brain	0.81296885	n
other	0.56313986	n
brain	0.7336868	y
other	0.8334832	n
other	0.6773431	n
other	0.8838333	n
other	0.97080195	y
other	0.88635385	n
brain	0.7207854	n
other	0.8903353	n
eye blink	0.38788664	y
other	0.9517621	n
