# Supplementary material for: Electroencephalography signatures of motor error and stimulus-driven attention in electrical muscle stimulation-induced wrist movements under motor imagery
Source: Front Hum Neurosci. 2026 Jan 27;19:1713908. doi: 10.3389/fnhum.2025.1713908 (PMC12887888; doi:10.3389/fnhum.2025.1713908)
Supplement: Supplementary file 2 [file Data_Sheet_2.zip › retained_and_rejected_comp/sub04_session1_d2_block0102.csv]

labels	y_pred_proba	excluded
eye blink	0.93028384	y
muscle artifact	0.85078007	y
eye blink	0.7941488	y
eye blink	0.8639496	y
brain	0.99942374	n
brain	0.94913703	n
brain	0.9564481	n
brain	0.9071969	n
brain	0.9235024	n
other	0.5455276	n
other	0.85774416	n
brain	0.84967846	n
brain	0.877892	n
brain	0.6423571	y
brain	0.47258657	n
brain	0.86959666	n
brain	0.75195503	n
muscle artifact	0.9897616	y
brain	0.86439663	n
other	0.8390688	y
other	0.6014	n
other	0.76344764	n
muscle artifact	0.9454833	y
brain	0.6905981	n
eye blink	0.4493581	y
other	0.56158143	n
other	0.7454832	n
other	0.74019367	n
other	0.48334473	n
other	0.5304437	n
other	0.7734361	n
brain	0.6887122	n
muscle artifact	0.9054779	y
eye blink	0.5466857	y
brain	0.57574046	n
brain	0.46457642	y
channel noise	0.65423965	n
other	0.52030855	n
brain	0.57903767	n
brain	0.3829595	y
brain	0.8331878	n
brain	0.58013844	y
brain	0.7404335	n
brain	0.9953667	n
other	0.932219	n
brain	0.8974383	n
brain	0.6422465	n
other	0.5476813	n
brain	0.91914964	n
other	0.7760619	n
other	0.5048411	y
brain	0.70119053	n
other	0.79334635	n
other	0.9102735	n
brain	0.6364864	y
muscle artifact	0.8022716	y
other	0.8852759	n
other	0.86420685	n
other	0.72741747	n
brain	0.74581504	n
brain	0.41598302	y
