# Supplementary material for: Electroencephalography signatures of motor error and stimulus-driven attention in electrical muscle stimulation-induced wrist movements under motor imagery
Source: Front Hum Neurosci. 2026 Jan 27;19:1713908. doi: 10.3389/fnhum.2025.1713908 (PMC12887888; doi:10.3389/fnhum.2025.1713908)
Supplement: Supplementary file 2 [file Data_Sheet_2.zip › retained_and_rejected_comp/sub04_session1_d2_block0304.csv]

labels	y_pred_proba	excluded
eye blink	0.9828584	y
heart beat	0.8062207	y
eye blink	0.4880945	y
brain	0.96431524	n
brain	0.5239729	y
brain	0.6133522	n
eye blink	0.9849124	y
brain	0.99410504	n
brain	0.6971363	n
brain	0.97002065	n
brain	0.9801447	n
other	0.7245761	n
brain	0.8428129	y
brain	0.517573	n
muscle artifact	0.97979045	y
other	0.887279	n
brain	0.4570821	n
other	0.7798381	n
brain	0.57176733	n
other	0.7866277	n
other	0.5186727	n
brain	0.9217807	n
eye blink	0.7013708	y
other	0.87401056	n
other	0.80092335	n
brain	0.83352226	n
eye blink	0.7303967	y
muscle artifact	0.8589483	y
brain	0.5770015	n
muscle artifact	0.32244205	y
muscle artifact	0.8290682	y
muscle artifact	0.95439816	y
other	0.8424003	n
muscle artifact	0.82084864	y
brain	0.4885028	n
brain	0.9022753	n
other	0.51802164	n
brain	0.38420135	y
other	0.74226975	n
other	0.96838987	n
other	0.67473346	n
other	0.98308444	y
other	0.5660747	n
other	0.77728117	n
other	0.61609775	y
other	0.7143749	n
other	0.5378786	y
other	0.87930727	n
muscle artifact	0.77440333	y
brain	0.79208803	n
brain	0.80248785	n
other	0.9957782	y
muscle artifact	0.5252296	y
other	0.7570323	n
other	0.4648894	y
other	0.7434774	n
muscle artifact	0.4655287	y
other	0.9897762	y
eye blink	0.6856686	n
other	0.9989169	y
brain	0.36002916	y
other	0.6591109	n
other	0.92297536	y
other	0.38032597	n
