# Supplementary material for: Electroencephalography signatures of motor error and stimulus-driven attention in electrical muscle stimulation-induced wrist movements under motor imagery
Source: Front Hum Neurosci. 2026 Jan 27;19:1713908. doi: 10.3389/fnhum.2025.1713908 (PMC12887888; doi:10.3389/fnhum.2025.1713908)
Supplement: Supplementary file 2 [file Data_Sheet_2.zip › retained_and_rejected_comp/sub04_session2_d1_block0910.csv]

labels	y_pred_proba	excluded
eye blink	0.98678875	y
eye blink	0.9519617	y
brain	0.501089	n
other	0.82332337	y
brain	0.9884645	n
muscle artifact	0.99739903	y
brain	0.8660115	n
muscle artifact	0.747342	y
muscle artifact	0.4791235	y
muscle artifact	0.95936763	y
other	0.54350024	y
eye blink	0.47243923	y
other	0.87663704	y
brain	0.4562477	n
brain	0.95429504	n
brain	0.56373894	n
other	0.66533697	n
brain	0.94800526	n
brain	0.99335563	n
brain	0.7485285	n
muscle artifact	0.62236285	y
brain	0.95888424	n
brain	0.6170355	n
brain	0.7771902	n
other	0.5983014	y
other	0.6287751	n
brain	0.78504014	n
other	0.7361284	n
other	0.5763535	n
other	0.71517783	n
other	0.5849747	n
other	0.33385736	y
brain	0.77490056	n
other	0.83264995	n
other	0.79550993	n
muscle artifact	0.9470288	y
brain	0.4585841	n
brain	0.8206732	n
eye blink	0.9947062	y
other	0.64289	n
brain	0.99121696	n
brain	0.36750948	y
muscle artifact	0.47111198	y
other	0.64530885	n
other	0.4444305	n
eye blink	0.60191256	n
other	0.8334802	y
eye blink	0.9183762	y
brain	0.9453151	n
other	0.51137304	y
brain	0.8838288	n
other	0.79744154	n
muscle artifact	0.605744	y
eye blink	0.7578485	y
brain	0.4888943	n
brain	0.59355646	n
other	0.8321745	y
other	0.7493281	n
other	0.6806344	n
other	0.66932863	n
brain	0.6761527	n
other	0.5100975	n
brain	0.47769552	n
brain	0.59884936	y
