# Supplementary material for: Electroencephalography signatures of motor error and stimulus-driven attention in electrical muscle stimulation-induced wrist movements under motor imagery
Source: Front Hum Neurosci. 2026 Jan 27;19:1713908. doi: 10.3389/fnhum.2025.1713908 (PMC12887888; doi:10.3389/fnhum.2025.1713908)
Supplement: Supplementary file 2 [file Data_Sheet_2.zip › retained_and_rejected_comp/sub04_session2_d1_block1112.csv]

labels	y_pred_proba	excluded
eye blink	0.95975596	y
eye blink	0.4716567	y
brain	0.37445968	n
muscle artifact	0.50283355	y
other	0.44391614	n
brain	0.9815604	n
muscle artifact	0.9255248	y
brain	0.7050567	n
eye blink	0.8726757	y
other	0.47742936	y
brain	0.7751865	n
eye blink	0.9240366	y
muscle artifact	0.36497995	y
muscle artifact	0.9976826	y
brain	0.9914407	n
brain	0.9942405	n
other	0.5558126	n
brain	0.73774976	n
brain	0.9523634	n
eye blink	0.8460849	y
brain	0.89475024	n
other	0.8007994	n
brain	0.72340184	y
heart beat	0.42479396	n
other	0.59556913	n
muscle artifact	0.9264337	y
other	0.5145311	y
other	0.6695386	n
muscle artifact	0.97912645	y
other	0.8440541	y
brain	0.8817626	n
muscle artifact	0.38858062	y
muscle artifact	0.9809628	y
muscle artifact	0.956587	y
other	0.8777784	y
muscle artifact	0.80164146	y
other	0.7058756	y
other	0.54799217	y
other	0.59893477	y
other	0.55228424	n
muscle artifact	0.8535094	y
brain	0.9322468	n
other	0.8099234	n
brain	0.63856333	y
other	0.9655473	y
other	0.78580815	n
brain	0.7671448	n
other	0.92628396	n
brain	0.79192436	n
brain	0.82027334	n
other	0.48498273	n
other	0.36747584	n
other	0.65722924	n
brain	0.8936992	n
muscle artifact	0.8169798	y
brain	0.9799604	n
other	0.7275461	n
other	0.66538566	n
other	0.4893216	y
other	0.9959304	y
other	0.8477092	n
brain	0.43528247	n
