# Supplementary material for: Electroencephalography signatures of motor error and stimulus-driven attention in electrical muscle stimulation-induced wrist movements under motor imagery
Source: Front Hum Neurosci. 2026 Jan 27;19:1713908. doi: 10.3389/fnhum.2025.1713908 (PMC12887888; doi:10.3389/fnhum.2025.1713908)
Supplement: Supplementary file 2 [file Data_Sheet_2.zip › retained_and_rejected_comp/sub04_session2_d2_block0506.csv]

labels	y_pred_proba	excluded
eye blink	0.9563836	y
eye blink	0.5602966	y
brain	0.36482757	y
brain	0.40802824	y
brain	0.99738145	n
eye blink	0.98997056	y
other	0.28860486	y
brain	0.9967056	n
brain	0.8515329	n
eye blink	0.5517698	y
other	0.4639782	n
muscle artifact	0.46577898	y
eye blink	0.5358193	n
brain	0.99728644	n
brain	0.99014	n
muscle artifact	0.49495572	y
other	0.8804605	y
brain	0.9710536	n
muscle artifact	0.81560653	y
muscle artifact	0.7317249	y
muscle artifact	0.9358947	y
muscle artifact	0.93575996	y
brain	0.8432056	n
muscle artifact	0.9689105	y
muscle artifact	0.9646597	y
eye blink	0.93853897	y
brain	0.95873547	n
muscle artifact	0.5681232	y
brain	0.5307112	n
other	0.4158066	y
brain	0.74709594	n
other	0.4868509	y
brain	0.7187867	n
other	0.71796703	y
brain	0.55407745	n
brain	0.9633318	n
eye blink	0.48078305	n
other	0.46372944	n
other	0.88934344	n
muscle artifact	0.69794947	y
muscle artifact	0.48852843	y
other	0.9099796	n
brain	0.5599561	n
other	0.48478803	n
brain	0.89598125	n
other	0.50692725	n
brain	0.8079712	n
other	0.6577837	n
other	0.899658	n
brain	0.67517614	y
brain	0.8179202	n
other	0.48206058	n
other	0.522022	y
channel noise	0.38145524	y
brain	0.9417863	n
other	0.7486523	n
brain	0.6343597	n
other	0.9079819	n
brain	0.6784898	n
other	0.4945805	y
brain	0.53982466	n
other	0.9309757	n
other	0.4928729	n
