# Supplementary material for: Electroencephalography signatures of motor error and stimulus-driven attention in electrical muscle stimulation-induced wrist movements under motor imagery
Source: Front Hum Neurosci. 2026 Jan 27;19:1713908. doi: 10.3389/fnhum.2025.1713908 (PMC12887888; doi:10.3389/fnhum.2025.1713908)
Supplement: Supplementary file 2 [file Data_Sheet_2.zip › retained_and_rejected_comp/sub04_session2_d2_block0708.csv]

labels	y_pred_proba	excluded
eye blink	0.5084839	y
channel noise	0.34799746	y
eye blink	0.9863777	y
eye blink	0.52306074	y
brain	0.42603374	n
other	0.7720337	y
eye blink	0.4626399	y
brain	0.9993149	n
eye blink	0.94313353	y
other	0.6235211	n
eye blink	0.48978797	y
muscle artifact	0.4040547	y
muscle artifact	0.9652451	y
brain	0.96763957	n
muscle artifact	0.31796148	y
brain	0.76258844	n
muscle artifact	0.7793183	y
muscle artifact	0.6598053	y
eye blink	0.5509206	y
other	0.77042156	n
brain	0.48136085	n
other	0.75214636	n
brain	0.95725787	n
brain	0.89796865	n
brain	0.65742546	n
eye blink	0.9462004	y
muscle artifact	0.97294164	y
brain	0.5285161	n
brain	0.7430264	n
muscle artifact	0.93091345	y
brain	0.59234875	n
brain	0.76510584	n
other	0.37305152	y
brain	0.72057736	n
other	0.56201184	n
brain	0.82797647	n
brain	0.6308277	n
brain	0.8353621	n
brain	0.7876208	n
muscle artifact	0.5844118	y
other	0.33290908	n
other	0.8889328	n
other	0.55796933	y
muscle artifact	0.44425428	y
other	0.9798178	y
other	0.67771375	n
brain	0.5231971	n
brain	0.43515104	y
other	0.99223316	y
brain	0.76665646	n
other	0.9846468	y
other	0.8850171	n
brain	0.6360767	n
other	0.9685721	n
other	0.8854123	n
channel noise	0.54712754	y
other	0.9353976	n
other	0.9380399	n
brain	0.7731732	n
other	0.5615173	y
other	0.97366476	y
brain	0.44223523	y
other	0.99176943	y
