# Supplementary material for: Electroencephalography signatures of motor error and stimulus-driven attention in electrical muscle stimulation-induced wrist movements under motor imagery
Source: Front Hum Neurosci. 2026 Jan 27;19:1713908. doi: 10.3389/fnhum.2025.1713908 (PMC12887888; doi:10.3389/fnhum.2025.1713908)
Supplement: Supplementary file 2 [file Data_Sheet_2.zip › retained_and_rejected_comp/sub04_session3_d1_block0506.csv]

labels	y_pred_proba	excluded
eye blink	0.8960601	y
eye blink	0.93685263	y
heart beat	0.66312873	y
brain	0.9917812	n
brain	0.99320185	n
brain	0.98310196	n
brain	0.58754045	n
brain	0.99529815	n
muscle artifact	0.9870637	y
eye blink	0.71208906	y
brain	0.7483026	n
muscle artifact	0.9743517	y
brain	0.77212733	n
muscle artifact	0.5379757	y
brain	0.55796367	n
brain	0.77535254	y
muscle artifact	0.7944211	y
brain	0.762789	n
brain	0.5651343	n
brain	0.9093649	n
eye blink	0.79998934	n
brain	0.72988796	n
brain	0.5455658	n
brain	0.79179287	n
brain	0.6130358	n
brain	0.9578344	n
eye blink	0.3968028	y
eye blink	0.8700098	y
brain	0.65564704	n
other	0.8256142	y
eye blink	0.46262935	y
other	0.8735622	n
eye blink	0.51255524	y
brain	0.71021	n
brain	0.6400136	n
muscle artifact	0.8869084	y
other	0.51388776	n
brain	0.89363134	n
muscle artifact	0.40440035	y
other	0.6858932	n
muscle artifact	0.9989851	y
channel noise	0.5668819	y
other	0.55096644	n
muscle artifact	0.8066334	y
other	0.7899065	n
muscle artifact	0.4350623	y
other	0.9104337	n
other	0.8411217	n
other	0.84840846	n
other	0.7563895	n
other	0.9610016	n
other	0.65549695	n
muscle artifact	0.4307685	y
channel noise	0.5055884	y
other	0.6320722	y
other	0.9764244	y
other	0.84006995	n
other	0.96576446	n
other	0.8728659	n
other	0.58558816	n
other	0.6486043	n
other	0.3611644	n
other	0.61867875	y
