# Supplementary material for: Electroencephalography signatures of motor error and stimulus-driven attention in electrical muscle stimulation-induced wrist movements under motor imagery
Source: Front Hum Neurosci. 2026 Jan 27;19:1713908. doi: 10.3389/fnhum.2025.1713908 (PMC12887888; doi:10.3389/fnhum.2025.1713908)
Supplement: Supplementary file 2 [file Data_Sheet_2.zip › retained_and_rejected_comp/sub04_session3_d1_block0708.csv]

labels	y_pred_proba	excluded
eye blink	0.9299386	y
eye blink	0.8192788	y
heart beat	0.6082524	y
other	0.97035515	y
eye blink	0.43117422	y
brain	0.9585723	n
muscle artifact	0.9981055	y
muscle artifact	0.9192798	y
brain	0.98644143	n
eye blink	0.7177302	n
brain	0.87105554	n
muscle artifact	0.69068843	y
brain	0.9985082	n
brain	0.74296993	n
muscle artifact	0.94323945	y
brain	0.99317837	n
brain	0.94519114	n
muscle artifact	0.99477816	y
muscle artifact	0.9931288	y
brain	0.9274407	n
muscle artifact	0.9378066	y
muscle artifact	0.995133	y
other	0.8681675	n
brain	0.9811909	n
other	0.8944675	n
other	0.6008839	n
muscle artifact	0.7580401	y
other	0.5907731	n
brain	0.98941934	n
other	0.5753353	n
brain	0.85207	n
muscle artifact	0.4406512	y
muscle artifact	0.98150384	y
brain	0.9907131	n
eye blink	0.66901255	y
brain	0.9443235	n
other	0.8971208	y
brain	0.6569701	n
other	0.97793573	y
other	0.8356801	y
other	0.6329718	n
brain	0.7768618	n
other	0.77851486	n
brain	0.6305398	n
other	0.81089747	y
other	0.8815035	y
other	0.64685696	n
channel noise	0.49715817	y
other	0.9145346	y
other	0.8377638	n
brain	0.61054146	n
brain	0.4682971	n
brain	0.80630004	n
brain	0.3912473	n
eye blink	0.59745747	y
other	0.7417945	y
brain	0.7936992	y
other	0.7036015	n
muscle artifact	0.7787025	y
other	0.849933	y
other	0.8571534	n
other	0.38914633	n
other	0.84510356	n
