# Supplementary material for: Electroencephalography signatures of motor error and stimulus-driven attention in electrical muscle stimulation-induced wrist movements under motor imagery
Source: Front Hum Neurosci. 2026 Jan 27;19:1713908. doi: 10.3389/fnhum.2025.1713908 (PMC12887888; doi:10.3389/fnhum.2025.1713908)
Supplement: Supplementary file 2 [file Data_Sheet_2.zip › retained_and_rejected_comp/sub04_session3_d2_block0910.csv]

labels	y_pred_proba	excluded
eye blink	0.9897423	y
eye blink	0.5468315	y
brain	0.76708066	n
brain	0.96844375	n
brain	0.52190936	n
eye blink	0.6289369	y
muscle artifact	0.9998162	y
brain	0.75804645	n
brain	0.9854498	n
eye blink	0.9042287	y
eye blink	0.95888203	y
brain	0.98351943	n
eye blink	0.97943366	y
brain	0.61672276	n
brain	0.9960233	n
brain	0.9358096	n
brain	0.9197793	n
other	0.8586786	n
muscle artifact	0.8921212	y
other	0.8693882	n
brain	0.99645233	n
brain	0.9879842	n
brain	0.6711813	n
muscle artifact	0.7475883	y
brain	0.7295663	n
brain	0.75380546	n
muscle artifact	0.5877053	y
brain	0.8548888	n
brain	0.9393414	n
brain	0.6165997	n
other	0.78189385	n
brain	0.71947664	n
other	0.7316088	y
other	0.6080193	y
other	0.53797907	n
brain	0.9980439	n
other	0.9143697	n
other	0.4952276	y
eye blink	0.4432497	y
brain	0.7857884	n
other	0.724223	n
other	0.8495965	n
brain	0.68298286	n
muscle artifact	0.49617758	y
muscle artifact	0.6287132	y
brain	0.83284295	n
other	0.7287172	n
brain	0.90126455	y
muscle artifact	0.8824416	y
muscle artifact	0.7151154	y
other	0.7027402	n
brain	0.47255844	n
other	0.81903505	n
other	0.7842147	n
other	0.6599004	n
other	0.598052	y
other	0.8598627	n
other	0.89378375	n
other	0.8766956	n
other	0.9307244	n
channel noise	0.6156485	y
other	0.91868186	n
other	0.69538665	y
