# Supplementary material for: Electroencephalography signatures of motor error and stimulus-driven attention in electrical muscle stimulation-induced wrist movements under motor imagery
Source: Front Hum Neurosci. 2026 Jan 27;19:1713908. doi: 10.3389/fnhum.2025.1713908 (PMC12887888; doi:10.3389/fnhum.2025.1713908)
Supplement: Supplementary file 2 [file Data_Sheet_2.zip › retained_and_rejected_comp/sub04_session3_d2_block1112.csv]

labels	y_pred_proba	excluded
eye blink	0.96312046	y
eye blink	0.48619533	y
brain	0.43536553	y
other	0.55491436	y
brain	0.9778396	n
eye blink	0.657635	y
other	0.635	n
other	0.6963033	n
muscle artifact	0.99537635	y
other	0.4598148	n
brain	0.7260545	n
other	0.79035336	n
eye blink	0.8086446	y
brain	0.5220713	n
muscle artifact	0.98559034	y
eye blink	0.71006024	y
brain	0.6060184	n
brain	0.9468955	n
eye blink	0.9500088	y
brain	0.97009677	n
brain	0.677151	n
brain	0.5542665	n
muscle artifact	0.84007245	y
muscle artifact	0.9078876	y
other	0.89956677	n
other	0.66715103	n
brain	0.9429394	n
muscle artifact	0.98045415	y
other	0.46461993	n
muscle artifact	0.97401273	y
eye blink	0.5529154	y
brain	0.8623552	n
brain	0.6483227	n
other	0.7240085	n
brain	0.8646134	n
muscle artifact	0.8019601	y
other	0.96751404	n
other	0.87485003	n
brain	0.68454117	n
other	0.8272857	n
other	0.624745	n
other	0.8720474	n
eye blink	0.5238945	y
other	0.93074125	n
brain	0.88070166	n
muscle artifact	0.45298505	y
other	0.5233087	y
muscle artifact	0.47909832	y
other	0.7376497	y
other	0.9840974	y
other	0.45014432	y
other	0.906332	n
other	0.5710675	n
other	0.42894304	n
other	0.96684945	n
other	0.8527707	n
other	0.8379996	n
channel noise	0.5354122	y
other	0.79376864	n
other	0.60128874	n
other	0.7804019	n
other	0.63762194	n
other	0.72505146	n
