# Supplementary material for: Electroencephalography signatures of motor error and stimulus-driven attention in electrical muscle stimulation-induced wrist movements under motor imagery
Source: Front Hum Neurosci. 2026 Jan 27;19:1713908. doi: 10.3389/fnhum.2025.1713908 (PMC12887888; doi:10.3389/fnhum.2025.1713908)
Supplement: Supplementary file 2 [file Data_Sheet_2.zip › retained_and_rejected_comp/sub05_session1_d1_block0102.csv]

labels	y_pred_proba	excluded
eye blink	0.9902708	y
brain	0.95270425	n
brain	0.77868146	n
eye blink	0.96641564	y
muscle artifact	0.9888903	y
other	0.7091007	n
muscle artifact	0.9860769	y
other	0.3641628	n
brain	0.9973523	n
muscle artifact	0.9975475	y
eye blink	0.67150813	n
brain	0.6737527	n
brain	0.7627211	n
brain	0.9984238	n
muscle artifact	0.9548045	y
other	0.58093846	n
other	0.37139532	n
brain	0.4946525	y
muscle artifact	0.40442505	y
brain	0.6243988	n
brain	0.8476571	n
other	0.45306283	n
brain	0.9569198	n
brain	0.44051647	n
other	0.71392727	n
brain	0.3336928	n
other	0.6240292	y
muscle artifact	0.8823484	y
other	0.498169	y
muscle artifact	0.97980565	y
brain	0.7186461	n
other	0.7112778	n
eye blink	0.999998	y
other	0.6465934	n
other	0.68392855	y
other	0.36990833	n
brain	0.8307669	n
other	0.9587772	y
other	0.6573597	n
channel noise	0.8934189	y
other	0.8466173	y
other	0.54161805	n
muscle artifact	0.9506014	y
eye blink	0.9407603	y
brain	0.50986457	n
heart beat	0.46187598	n
eye blink	0.3670682	y
muscle artifact	0.9954613	y
other	0.50239336	y
brain	0.42153722	n
other	0.8984746	n
muscle artifact	0.72451013	y
other	0.48915958	n
other	0.77458626	n
brain	0.5015967	n
other	0.6506315	y
eye blink	0.66775405	y
other	0.7077309	y
other	0.38803694	n
other	0.91138923	n
brain	0.9499997	n
brain	0.57073146	n
channel noise	0.43136534	n
other	0.66021013	n
