# Supplementary material for: Electroencephalography signatures of motor error and stimulus-driven attention in electrical muscle stimulation-induced wrist movements under motor imagery
Source: Front Hum Neurosci. 2026 Jan 27;19:1713908. doi: 10.3389/fnhum.2025.1713908 (PMC12887888; doi:10.3389/fnhum.2025.1713908)
Supplement: Supplementary file 2 [file Data_Sheet_2.zip › retained_and_rejected_comp/sub05_session1_d1_block0304.csv]

labels	y_pred_proba	excluded
eye blink	0.9964602	y
brain	0.7315459	n
eye blink	0.7644552	y
muscle artifact	0.9254064	y
brain	0.4488423	y
brain	0.9994684	n
brain	0.8542172	n
eye blink	0.9996568	y
eye blink	0.78840816	y
muscle artifact	0.98686117	y
muscle artifact	0.9913721	y
heart beat	0.8257229	n
brain	0.7068124	n
brain	0.619241	n
other	0.32902893	y
brain	0.8593916	n
brain	0.74050915	n
heart beat	0.6978693	y
brain	0.9817791	n
brain	0.7727815	n
brain	0.71792775	y
brain	0.5120504	n
muscle artifact	0.38985574	n
brain	0.8764335	n
brain	0.71756893	n
eye blink	0.7983694	y
brain	0.7441994	n
other	0.7126919	n
brain	0.6969173	n
brain	0.5132873	n
eye blink	0.41130704	y
other	0.53664136	y
other	0.55231774	y
brain	0.7367016	n
muscle artifact	0.73075855	y
eye blink	0.8556299	y
brain	0.5764375	n
other	0.7611343	n
brain	0.72078097	n
brain	0.5898665	n
other	0.7138505	n
muscle artifact	0.99784374	y
eye blink	0.99998224	y
other	0.97125995	n
other	0.9287634	n
other	0.69783044	n
other	0.9072645	n
other	0.6638923	n
muscle artifact	0.4811861	y
other	0.9383471	n
channel noise	0.78193855	y
other	0.4380214	n
brain	0.6648257	y
other	0.8778319	n
other	0.72125113	n
other	0.9005324	y
other	0.7162891	y
other	0.5899725	y
other	0.85313004	n
other	0.5830647	n
other	0.77999884	y
other	0.93680775	n
other	0.82813174	y
other	0.5321599	n
