# Supplementary material for: Electroencephalography signatures of motor error and stimulus-driven attention in electrical muscle stimulation-induced wrist movements under motor imagery
Source: Front Hum Neurosci. 2026 Jan 27;19:1713908. doi: 10.3389/fnhum.2025.1713908 (PMC12887888; doi:10.3389/fnhum.2025.1713908)
Supplement: Supplementary file 2 [file Data_Sheet_2.zip › retained_and_rejected_comp/sub05_session1_d2_block0102.csv]

labels	y_pred_proba	excluded
eye blink	0.9963396	y
brain	0.5216505	y
eye blink	0.7732296	y
eye blink	0.9361249	y
brain	0.59045213	y
other	0.7216921	n
brain	0.9996926	n
eye blink	0.9980824	y
other	0.58906037	n
muscle artifact	0.9439043	y
muscle artifact	0.96624076	y
other	0.4198771	y
other	0.68520135	y
eye blink	0.36468798	y
other	0.9000172	y
other	0.40501666	n
brain	0.98872817	n
muscle artifact	0.9806605	y
eye blink	0.7150476	n
other	0.36598265	y
brain	0.5321723	n
brain	0.92723686	n
other	0.48722082	n
other	0.41667458	n
muscle artifact	0.99381924	y
muscle artifact	0.5932509	y
other	0.52451104	n
other	0.7734102	n
eye blink	0.9977335	y
other	0.95550096	n
eye blink	0.3256312	y
other	0.8840432	y
brain	0.5820961	n
muscle artifact	0.8868122	y
brain	0.59206426	n
brain	0.79572356	n
other	0.95598936	y
brain	0.63996434	n
other	0.90465486	n
other	0.8744688	n
other	0.5678015	n
other	0.6974822	n
other	0.5091386	y
other	0.4679994	n
other	0.54261816	n
brain	0.49167076	n
other	0.66787565	n
other	0.8901304	n
other	0.72327626	n
other	0.56979793	n
muscle artifact	0.53492653	y
other	0.7323289	n
brain	0.42745525	n
other	0.5355391	n
muscle artifact	0.76523334	y
brain	0.44854426	y
muscle artifact	0.93857485	y
muscle artifact	0.93794423	y
other	0.6936319	y
brain	0.2557602	y
brain	0.8090409	n
other	0.6513788	n
other	0.9928291	y
other	0.8026513	n
