# Supplementary material for: Electroencephalography signatures of motor error and stimulus-driven attention in electrical muscle stimulation-induced wrist movements under motor imagery
Source: Front Hum Neurosci. 2026 Jan 27;19:1713908. doi: 10.3389/fnhum.2025.1713908 (PMC12887888; doi:10.3389/fnhum.2025.1713908)
Supplement: Supplementary file 2 [file Data_Sheet_2.zip › retained_and_rejected_comp/sub05_session1_d2_block0304.csv]

labels	y_pred_proba	excluded
eye blink	0.99010545	y
eye blink	0.73826903	y
heart beat	0.9909625	y
heart beat	0.53123254	y
eye blink	0.7946155	y
eye blink	0.6954392	y
eye blink	0.9739948	y
brain	0.653339	n
muscle artifact	0.83716273	y
brain	0.99740905	n
brain	0.8412095	n
eye blink	0.93212384	y
other	0.79866016	n
other	0.5579159	y
muscle artifact	0.97431767	y
eye blink	0.98788905	y
eye blink	0.83626777	y
brain	0.865793	n
brain	0.87798446	y
muscle artifact	0.88497883	y
other	0.82164073	n
brain	0.45336574	n
brain	0.8809899	n
other	0.7541717	y
other	0.74763	n
other	0.46763182	n
muscle artifact	0.9491309	y
other	0.91253316	n
other	0.6186303	n
eye blink	0.84870565	n
brain	0.55532783	n
brain	0.8012794	n
brain	0.5015445	n
eye blink	0.9999975	y
other	0.60071516	n
other	0.43692082	n
other	0.5502365	y
brain	0.642788	y
muscle artifact	0.80805	y
muscle artifact	0.8126022	y
brain	0.6266384	n
other	0.5941729	n
brain	0.4907636	n
brain	0.54505324	y
other	0.528603	n
brain	0.5161352	n
brain	0.7171982	y
muscle artifact	0.7048724	y
other	0.45494306	n
brain	0.49644378	n
other	0.58095366	n
brain	0.51160264	n
muscle artifact	0.9746258	y
brain	0.5153235	n
muscle artifact	0.8657954	y
brain	0.4545272	n
other	0.53874636	n
other	0.9420335	n
brain	0.5470721	n
muscle artifact	0.55776125	y
eye blink	0.6336089	n
channel noise	0.4955566	y
other	0.9847657	y
other	0.37140983	n
