# Supplementary material for: Electroencephalography signatures of motor error and stimulus-driven attention in electrical muscle stimulation-induced wrist movements under motor imagery
Source: Front Hum Neurosci. 2026 Jan 27;19:1713908. doi: 10.3389/fnhum.2025.1713908 (PMC12887888; doi:10.3389/fnhum.2025.1713908)
Supplement: Supplementary file 2 [file Data_Sheet_2.zip › retained_and_rejected_comp/sub05_session2_d1_block0506.csv]

labels	y_pred_proba	excluded
eye blink	0.99135774	y
other	0.52374905	y
eye blink	0.64421755	y
eye blink	0.7507655	y
eye blink	0.9289946	y
other	0.5999763	y
eye blink	0.7336308	y
muscle artifact	0.6742007	y
brain	0.8647815	n
other	0.90175587	y
brain	0.68872285	n
other	0.98709214	y
other	0.8094082	n
other	0.7451454	y
brain	0.9759557	n
other	0.79981595	y
brain	0.8321151	n
brain	0.36424685	n
heart beat	0.3615833	y
brain	0.8880193	n
other	0.62708783	n
other	0.4246074	n
muscle artifact	0.5162352	y
other	0.5105393	n
other	0.6129415	n
other	0.7029413	y
brain	0.73865676	n
muscle artifact	0.5876121	y
eye blink	0.99999946	y
muscle artifact	0.4832885	y
eye blink	0.3152807	n
other	0.49775898	n
brain	0.3402025	n
brain	0.8357812	n
other	0.6042467	y
other	0.79645103	y
other	0.7190727	n
other	0.9162194	y
other	0.8292628	y
other	0.95600504	y
muscle artifact	0.9616641	y
muscle artifact	0.7417679	y
brain	0.52221715	n
brain	0.62751865	n
muscle artifact	0.5276459	y
other	0.74610645	n
muscle artifact	0.9748088	y
brain	0.50436276	n
other	0.6801653	n
other	0.5260442	n
other	0.9167641	n
other	0.7027158	y
other	0.86887985	n
other	0.9336107	n
brain	0.9433426	n
other	0.9903143	y
brain	0.89710176	n
brain	0.72739327	n
muscle artifact	0.54339	y
other	0.44303805	n
brain	0.8903634	n
other	0.8700492	y
channel noise	0.65088505	n
channel noise	0.3637316	n
