# Supplementary material for: Electroencephalography signatures of motor error and stimulus-driven attention in electrical muscle stimulation-induced wrist movements under motor imagery
Source: Front Hum Neurosci. 2026 Jan 27;19:1713908. doi: 10.3389/fnhum.2025.1713908 (PMC12887888; doi:10.3389/fnhum.2025.1713908)
Supplement: Supplementary file 2 [file Data_Sheet_2.zip › retained_and_rejected_comp/sub05_session2_d1_block0708.csv]

labels	y_pred_proba	excluded
eye blink	0.9476376	y
channel noise	0.4915278	y
eye blink	0.8202881	y
eye blink	0.45119882	y
eye blink	0.68368006	y
eye blink	0.63870746	y
brain	0.6386559	n
eye blink	0.524867	y
other	0.98891276	y
other	0.58381987	y
brain	0.99799585	n
other	0.77973	y
eye blink	0.7453569	y
muscle artifact	0.74829257	y
brain	0.58494914	n
other	0.42566335	n
eye blink	0.4359235	n
other	0.9072559	y
eye blink	0.80911785	y
brain	0.8888879	n
muscle artifact	0.49090907	y
other	0.7018368	y
other	0.6413541	n
eye blink	0.86453557	y
eye blink	0.8549135	y
other	0.9566773	n
muscle artifact	0.52698743	y
other	0.6640584	n
other	0.6152533	n
eye blink	0.504884	y
other	0.75554115	n
other	0.79281	n
muscle artifact	0.97897625	y
eye blink	0.85869974	y
muscle artifact	0.64436316	y
other	0.8993447	n
brain	0.37828913	n
muscle artifact	0.5789295	y
other	0.7333436	n
other	0.6295432	y
brain	0.7476782	n
other	0.8568215	n
muscle artifact	0.99883777	y
other	0.6740588	y
other	0.5643199	n
eye blink	0.5247632	y
brain	0.6060931	n
brain	0.5095625	n
other	0.94579446	n
other	0.9552196	n
other	0.8375078	y
eye blink	0.6330155	y
other	0.559844	n
brain	0.834511	n
other	0.9461695	n
other	0.83167756	n
brain	0.47447956	n
other	0.72473943	n
brain	0.95662963	n
channel noise	0.54968405	y
brain	0.48563248	n
other	0.92423177	n
other	0.91740036	n
channel noise	0.6845001	n
