# Supplementary material for: Electroencephalography signatures of motor error and stimulus-driven attention in electrical muscle stimulation-induced wrist movements under motor imagery
Source: Front Hum Neurosci. 2026 Jan 27;19:1713908. doi: 10.3389/fnhum.2025.1713908 (PMC12887888; doi:10.3389/fnhum.2025.1713908)
Supplement: Supplementary file 2 [file Data_Sheet_2.zip › retained_and_rejected_comp/sub05_session2_d2_block0910.csv]

labels	y_pred_proba	excluded
other	0.44779843	y
eye blink	0.9878397	y
heart beat	0.89887226	y
other	0.34225738	y
eye blink	0.87370056	y
eye blink	0.7710502	y
other	0.5373211	n
muscle artifact	0.6371792	y
eye blink	0.9995579	y
eye blink	0.78811544	y
brain	0.924112	n
muscle artifact	0.6210581	y
other	0.6482874	n
brain	0.9826693	n
brain	0.8632826	n
other	0.8223863	n
muscle artifact	0.72611976	y
muscle artifact	0.9497595	y
eye blink	0.49332204	y
other	0.8111861	y
brain	0.8238611	n
brain	0.9402933	n
other	0.5493013	n
other	0.8088498	y
muscle artifact	0.525112	y
brain	0.8009952	n
brain	0.89349246	n
muscle artifact	0.337531	n
brain	0.8041753	n
muscle artifact	0.49365097	y
brain	0.5810158	y
other	0.6727494	n
brain	0.4231947	n
other	0.42870128	n
other	0.7363608	y
eye blink	0.93224716	y
brain	0.73412097	n
muscle artifact	0.73261696	y
brain	0.7046735	n
other	0.9295479	y
brain	0.7479112	n
brain	0.7533963	n
other	0.97755814	y
brain	0.8892087	n
brain	0.82640016	n
other	0.74201095	n
other	0.6808253	n
other	0.451702	n
brain	0.59327203	y
muscle artifact	0.38187298	y
other	0.7643655	n
brain	0.5160766	n
muscle artifact	0.92491794	y
brain	0.3895374	y
muscle artifact	0.76595265	y
other	0.81118506	n
channel noise	0.7793292	y
muscle artifact	0.27912718	y
other	0.8959706	n
other	0.89665985	n
other	0.82233214	y
other	0.34336942	n
other	0.7672769	n
other	0.65184855	n
