# Supplementary material for: Electroencephalography signatures of motor error and stimulus-driven attention in electrical muscle stimulation-induced wrist movements under motor imagery
Source: Front Hum Neurosci. 2026 Jan 27;19:1713908. doi: 10.3389/fnhum.2025.1713908 (PMC12887888; doi:10.3389/fnhum.2025.1713908)
Supplement: Supplementary file 2 [file Data_Sheet_2.zip › retained_and_rejected_comp/sub05_session2_d2_block1112.csv]

labels	y_pred_proba	excluded
heart beat	0.6822084	y
eye blink	0.95194083	y
eye blink	0.50361866	y
eye blink	0.846658	y
brain	0.8284155	n
brain	0.57055306	n
brain	0.35637587	y
muscle artifact	0.45051584	y
eye blink	0.89899313	y
other	0.78019994	n
other	0.61060387	y
brain	0.8348763	n
brain	0.47277018	n
other	0.46793276	n
muscle artifact	0.64244515	y
muscle artifact	0.9787605	y
brain	0.77370447	n
eye blink	0.9999989	y
brain	0.9936055	n
eye blink	0.8199537	y
brain	0.8957522	n
eye blink	0.91583765	y
muscle artifact	0.688064	y
other	0.7518256	n
muscle artifact	0.7327682	y
brain	0.5888853	n
other	0.7123157	y
brain	0.8472502	n
brain	0.92825824	n
brain	0.58324087	n
other	0.94767135	n
brain	0.41882834	y
brain	0.40117127	n
brain	0.55032194	n
brain	0.8662543	n
eye blink	0.4185078	y
brain	0.82921	n
brain	0.87465286	n
brain	0.561376	n
other	0.40381652	y
eye blink	0.38462302	y
brain	0.56004274	n
other	0.6497725	n
brain	0.52267325	n
muscle artifact	0.61564213	y
brain	0.86915135	n
other	0.61354166	n
eye blink	0.42075998	y
brain	0.85083866	n
brain	0.59293634	n
other	0.45172817	n
other	0.3039264	y
muscle artifact	0.38346463	y
brain	0.58250165	n
other	0.9299464	y
muscle artifact	0.4767902	y
muscle artifact	0.95335126	y
other	0.5689081	y
other	0.8067221	n
other	0.46182105	y
other	0.595918	n
brain	0.72446257	n
channel noise	0.9012277	n
other	0.5758118	n
