# Supplementary material for: Electroencephalography signatures of motor error and stimulus-driven attention in electrical muscle stimulation-induced wrist movements under motor imagery
Source: Front Hum Neurosci. 2026 Jan 27;19:1713908. doi: 10.3389/fnhum.2025.1713908 (PMC12887888; doi:10.3389/fnhum.2025.1713908)
Supplement: Supplementary file 2 [file Data_Sheet_2.zip › retained_and_rejected_comp/sub05_session3_d1_block0910.csv]

labels	y_pred_proba	excluded
eye blink	0.9535667	y
eye blink	0.522311	y
eye blink	0.8512891	y
brain	0.3957975	n
eye blink	0.7684414	y
eye blink	0.73298347	y
eye blink	0.85401416	y
other	0.6154119	y
other	0.5837945	y
brain	0.6144045	n
other	0.7024142	n
brain	0.998601	n
eye blink	0.8929685	y
muscle artifact	0.87801933	y
other	0.98223484	y
brain	0.9014561	n
muscle artifact	0.45011783	y
eye blink	0.9999486	y
brain	0.82728904	n
brain	0.59246963	n
brain	0.96457815	n
eye blink	0.5898413	y
muscle artifact	0.91029507	y
other	0.6805599	y
brain	0.7441189	n
muscle artifact	0.8272558	y
muscle artifact	0.98994684	y
other	0.48295775	y
muscle artifact	0.35269433	y
brain	0.38562283	n
eye blink	0.8557925	y
eye blink	0.79546404	y
muscle artifact	0.5838909	y
brain	0.53668356	n
brain	0.5595261	n
other	0.6612968	y
other	0.87251544	n
brain	0.72416633	n
other	0.69326746	n
brain	0.7114501	n
other	0.75250345	n
muscle artifact	0.9754652	y
eye blink	0.5668025	y
other	0.6769341	n
eye blink	0.57713586	y
eye blink	0.76732224	y
other	0.90570027	n
muscle artifact	0.4061684	y
other	0.91206974	n
other	0.79620504	n
eye blink	0.82206017	y
eye blink	0.71307456	y
other	0.4085859	y
brain	0.8101813	n
other	0.6393591	n
other	0.98700225	y
muscle artifact	0.4100554	y
brain	0.617952	n
brain	0.7195631	n
other	0.67535084	y
channel noise	0.7490333	n
channel noise	0.89406735	y
channel noise	0.72166395	n
other	0.6465893	n
