# Supplementary material for: Electroencephalography signatures of motor error and stimulus-driven attention in electrical muscle stimulation-induced wrist movements under motor imagery
Source: Front Hum Neurosci. 2026 Jan 27;19:1713908. doi: 10.3389/fnhum.2025.1713908 (PMC12887888; doi:10.3389/fnhum.2025.1713908)
Supplement: Supplementary file 2 [file Data_Sheet_2.zip › retained_and_rejected_comp/sub05_session3_d1_block1112.csv]

labels	y_pred_proba	excluded
eye blink	0.9970969	y
eye blink	0.6605763	y
brain	0.5712251	n
eye blink	0.75066996	y
other	0.36339092	y
brain	0.65234447	n
eye blink	0.94490194	y
other	0.9613054	y
brain	0.9944	n
brain	0.99663824	n
other	0.9444662	y
muscle artifact	0.6910435	y
brain	0.47075775	y
muscle artifact	0.975419	y
brain	0.6715663	n
other	0.6571882	y
eye blink	0.61285925	y
eye blink	0.7463472	y
eye blink	0.92147386	y
other	0.5538812	y
eye blink	0.42464986	y
brain	0.41887012	y
eye blink	0.40686578	y
muscle artifact	0.57521105	y
muscle artifact	0.686658	y
other	0.4416653	y
muscle artifact	0.90969807	y
eye blink	0.9999915	y
eye blink	0.9069561	y
other	0.69090986	y
brain	0.8970652	n
other	0.61680806	y
other	0.63084847	y
brain	0.98245406	n
muscle artifact	0.9981857	y
other	0.6554611	n
other	0.3500735	y
eye blink	0.58522886	y
brain	0.98440826	n
brain	0.6598317	n
other	0.6595835	n
brain	0.7447965	n
other	0.53132224	y
other	0.73180884	y
brain	0.98069465	n
muscle artifact	0.97814333	y
brain	0.40927687	y
eye blink	0.76863885	n
eye blink	0.63936925	y
muscle artifact	0.961614	y
other	0.3411048	n
other	0.39166933	y
muscle artifact	0.9972443	y
other	0.63547057	y
other	0.81173867	y
brain	0.5058544	n
brain	0.8542888	n
other	0.3291498	n
channel noise	0.44940203	y
brain	0.94112533	n
other	0.49089265	y
brain	0.54245526	y
other	0.442586	n
brain	0.6691748	n
