# Supplementary material for: Electroencephalography signatures of motor error and stimulus-driven attention in electrical muscle stimulation-induced wrist movements under motor imagery
Source: Front Hum Neurosci. 2026 Jan 27;19:1713908. doi: 10.3389/fnhum.2025.1713908 (PMC12887888; doi:10.3389/fnhum.2025.1713908)
Supplement: Supplementary file 2 [file Data_Sheet_2.zip › retained_and_rejected_comp/sub05_session3_d2_block0506.csv]

labels	y_pred_proba	excluded
eye blink	0.99220926	y
heart beat	0.81747705	y
heart beat	0.7569176	y
eye blink	0.56403095	y
eye blink	0.49861017	y
brain	0.948786	n
brain	0.99904454	n
eye blink	0.8993347	y
eye blink	0.73388255	y
eye blink	0.866271	y
muscle artifact	0.9410059	y
eye blink	0.9999998	y
eye blink	0.5533887	y
other	0.41501972	y
brain	0.99806106	n
muscle artifact	0.9127877	y
muscle artifact	0.9174336	y
other	0.7820672	n
brain	0.7188588	n
other	0.81703305	y
muscle artifact	0.98694587	y
muscle artifact	0.95547885	y
brain	0.6465261	n
brain	0.4177775	n
other	0.7811246	y
other	0.5963104	n
brain	0.530739	n
other	0.7903893	n
brain	0.8484891	n
muscle artifact	0.385245	y
brain	0.8723756	n
brain	0.34826824	n
other	0.5654428	n
other	0.6869333	y
brain	0.6096268	n
brain	0.6990532	n
other	0.68897986	n
other	0.8493056	n
other	0.4471791	n
brain	0.92032766	n
eye blink	0.68390054	n
other	0.52919036	n
brain	0.6601237	n
muscle artifact	0.76151407	y
muscle artifact	0.7326632	y
other	0.85292363	y
muscle artifact	0.585177	y
brain	0.7917768	n
brain	0.8390425	n
muscle artifact	0.6928992	y
other	0.80206287	n
channel noise	0.39803863	y
eye blink	0.5375974	y
other	0.6093463	n
muscle artifact	0.41303775	y
brain	0.55717504	n
brain	0.48923483	y
other	0.5567454	y
channel noise	0.5001701	y
other	0.65783757	n
other	0.39647293	n
other	0.69444275	y
other	0.9643296	n
other	0.5937047	n
