# Supplementary material for: Electroencephalography signatures of motor error and stimulus-driven attention in electrical muscle stimulation-induced wrist movements under motor imagery
Source: Front Hum Neurosci. 2026 Jan 27;19:1713908. doi: 10.3389/fnhum.2025.1713908 (PMC12887888; doi:10.3389/fnhum.2025.1713908)
Supplement: Supplementary file 2 [file Data_Sheet_2.zip › retained_and_rejected_comp/sub05_session3_d2_block0708.csv]

labels	y_pred_proba	excluded
eye blink	0.9784258	y
heart beat	0.5134969	y
other	0.51150995	y
eye blink	0.58577543	y
brain	0.6003015	n
muscle artifact	0.35898608	y
other	0.78976303	n
eye blink	0.6960726	y
brain	0.92335653	n
eye blink	0.6860973	y
eye blink	0.6226387	y
muscle artifact	0.8191544	y
muscle artifact	0.87129354	y
other	0.73681456	y
eye blink	0.9999998	y
muscle artifact	0.4765762	y
other	0.8386164	y
brain	0.9806143	n
brain	0.63780904	n
muscle artifact	0.9857217	y
brain	0.89231294	n
other	0.75972867	y
brain	0.9340213	n
other	0.47846064	y
brain	0.40155685	n
other	0.67736614	n
muscle artifact	0.61179745	y
muscle artifact	0.96235085	y
other	0.8073538	n
other	0.60452944	n
other	0.852352	n
other	0.84468335	n
other	0.8280314	y
brain	0.44362935	n
other	0.7295758	n
brain	0.5554205	n
eye blink	0.44897562	n
other	0.4041425	y
other	0.77212965	y
brain	0.53369457	n
brain	0.893707	n
other	0.45773488	y
other	0.5706103	y
brain	0.72172827	n
brain	0.8080696	n
brain	0.8277359	n
eye blink	0.32979757	y
other	0.53352755	y
brain	0.9148871	n
other	0.74345833	n
brain	0.7389872	n
other	0.88498145	n
other	0.5866264	n
other	0.9493711	n
brain	0.8240338	n
other	0.512236	y
other	0.6649462	y
other	0.9770605	y
other	0.93084866	n
brain	0.6727395	y
other	0.92177516	n
other	0.50729823	y
other	0.6537466	y
eye blink	0.46972996	y
