# Supplementary material for: Electroencephalography signatures of motor error and stimulus-driven attention in electrical muscle stimulation-induced wrist movements under motor imagery
Source: Front Hum Neurosci. 2026 Jan 27;19:1713908. doi: 10.3389/fnhum.2025.1713908 (PMC12887888; doi:10.3389/fnhum.2025.1713908)
Supplement: Supplementary file 2 [file Data_Sheet_2.zip › retained_and_rejected_comp/sub06_session1_d1_block0102.csv]

labels	y_pred_proba	excluded
eye blink	0.98647887	y
other	0.39152196	n
brain	0.6483721	n
brain	0.93151355	n
brain	0.8927956	n
other	0.4839576	y
other	0.48750415	n
brain	0.6607216	n
other	0.9300872	y
muscle artifact	0.9942504	y
muscle artifact	0.9599245	y
other	0.4398863	y
brain	0.93774116	n
brain	0.735849	y
muscle artifact	0.94169873	y
eye blink	0.7664477	y
muscle artifact	0.8668558	y
channel noise	0.8774748	y
other	0.508248	y
other	0.37909698	y
other	0.45230234	n
other	0.97200406	n
muscle artifact	0.5871779	y
other	0.9534271	y
other	0.61189866	y
other	0.7020528	y
channel noise	0.8840609	y
muscle artifact	0.67134833	y
other	0.59321856	y
other	0.8710623	y
other	0.61419165	y
other	0.4514071	n
muscle artifact	0.99732304	y
other	0.714933	n
other	0.87316597	y
other	0.48787355	y
muscle artifact	0.81922466	y
muscle artifact	0.755267	y
other	0.9643515	y
other	0.8575098	y
other	0.9847398	y
muscle artifact	0.9931971	y
other	0.87678146	y
other	0.6662325	y
other	0.68143797	n
eye blink	0.49118656	y
other	0.59626204	n
other	0.38150233	n
muscle artifact	0.43049103	y
other	0.8624659	y
brain	0.5173814	y
other	0.6989508	y
other	0.7399754	n
other	0.88364166	y
other	0.85174936	n
other	0.9608743	n
other	0.8395421	n
eye blink	0.37398544	y
other	0.58483475	y
other	0.96182543	y
other	0.92465943	n
other	0.8824897	n
other	0.8131745	n
channel noise	0.52737844	y
