# Supplementary material for: Electroencephalography signatures of motor error and stimulus-driven attention in electrical muscle stimulation-induced wrist movements under motor imagery
Source: Front Hum Neurosci. 2026 Jan 27;19:1713908. doi: 10.3389/fnhum.2025.1713908 (PMC12887888; doi:10.3389/fnhum.2025.1713908)
Supplement: Supplementary file 2 [file Data_Sheet_2.zip › retained_and_rejected_comp/sub06_session1_d1_block0304.csv]

labels	y_pred_proba	excluded
eye blink	0.9470069	y
other	0.40254787	y
brain	0.9863122	n
muscle artifact	0.6048176	y
eye blink	0.9987984	y
other	0.98370177	y
brain	0.7777481	n
other	0.52590156	y
other	0.7141826	y
other	0.9578665	y
other	0.72832584	n
brain	0.9718874	n
other	0.7920207	y
muscle artifact	0.92182934	y
brain	0.566356	n
brain	0.86649895	n
muscle artifact	0.9667289	y
muscle artifact	0.60862976	y
other	0.757949	n
muscle artifact	0.7221817	y
other	0.55926573	n
muscle artifact	0.8216965	y
other	0.50824326	n
other	0.5929648	y
other	0.30348063	n
brain	0.8588029	n
other	0.54806376	n
muscle artifact	0.9981411	y
other	0.897073	y
other	0.9859081	y
other	0.72594404	n
other	0.8605957	n
channel noise	0.41986427	y
muscle artifact	0.63531935	y
other	0.46957397	y
brain	0.7079646	n
other	0.5852723	n
other	0.49149773	n
other	0.4881522	y
other	0.6329812	y
other	0.93358123	y
other	0.90850914	n
muscle artifact	0.98601115	y
channel noise	0.9221014	y
other	0.90393484	y
other	0.58629215	y
other	0.7167928	y
brain	0.6805402	n
other	0.9810921	y
other	0.9386461	y
other	0.8490868	n
other	0.532397	n
other	0.3792233	n
other	0.50293887	n
other	0.9797362	y
brain	0.761356	n
other	0.9724903	y
other	0.8822055	y
other	0.65295106	n
brain	0.6394836	n
other	0.8376426	n
channel noise	0.85108376	y
other	0.85417986	y
channel noise	0.3972675	n
