# Supplementary material for: Electroencephalography signatures of motor error and stimulus-driven attention in electrical muscle stimulation-induced wrist movements under motor imagery
Source: Front Hum Neurosci. 2026 Jan 27;19:1713908. doi: 10.3389/fnhum.2025.1713908 (PMC12887888; doi:10.3389/fnhum.2025.1713908)
Supplement: Supplementary file 2 [file Data_Sheet_2.zip › retained_and_rejected_comp/sub06_session1_d2_block0102.csv]

labels	y_pred_proba	excluded
eye blink	0.88538635	y
brain	0.8310616	n
other	0.68414646	y
other	0.79707634	y
brain	0.99940085	n
brain	0.9993298	n
muscle artifact	0.97712946	y
brain	0.4099599	n
other	0.8318675	y
eye blink	0.88068134	y
eye blink	0.6949651	y
channel noise	0.67711437	y
brain	0.9905954	n
brain	0.98571223	n
muscle artifact	0.9963657	y
other	0.5710743	n
other	0.4427523	n
other	0.64695525	n
brain	0.9535047	n
muscle artifact	0.98255783	y
muscle artifact	0.9833595	y
brain	0.678869	n
brain	0.9092006	n
brain	0.49284154	n
muscle artifact	0.5084913	y
muscle artifact	0.9909365	y
other	0.8787056	y
other	0.34239724	n
brain	0.7401181	n
brain	0.5717503	n
muscle artifact	0.9955051	y
other	0.8852163	y
brain	0.7974372	n
other	0.9147924	y
muscle artifact	0.9988501	y
muscle artifact	0.49769017	y
other	0.58262086	y
other	0.6612221	n
other	0.72644544	y
muscle artifact	0.6261135	y
muscle artifact	0.6198777	y
other	0.46807054	n
brain	0.8383744	n
eye blink	0.6744264	y
muscle artifact	0.4606672	y
other	0.7062199	n
muscle artifact	0.9660439	y
other	0.9796467	y
eye blink	0.6323284	y
muscle artifact	0.99210054	y
muscle artifact	0.6133913	y
other	0.5230713	n
other	0.9141326	y
eye blink	0.83822536	n
other	0.56611526	y
other	0.75157994	y
other	0.8223722	y
brain	0.594673	n
other	0.80610144	n
other	0.8047237	n
brain	0.53118324	n
other	0.545072	y
other	0.47040072	n
