# Supplementary material for: Electroencephalography signatures of motor error and stimulus-driven attention in electrical muscle stimulation-induced wrist movements under motor imagery
Source: Front Hum Neurosci. 2026 Jan 27;19:1713908. doi: 10.3389/fnhum.2025.1713908 (PMC12887888; doi:10.3389/fnhum.2025.1713908)
Supplement: Supplementary file 2 [file Data_Sheet_2.zip › retained_and_rejected_comp/sub06_session1_d2_block0304.csv]

labels	y_pred_proba	excluded
eye blink	0.79018277	y
muscle artifact	0.5217583	y
muscle artifact	0.55987495	y
other	0.8264288	y
other	0.6364661	y
muscle artifact	0.7178801	y
channel noise	0.6859762	y
brain	0.68405557	n
brain	0.4982309	y
brain	0.9559847	y
other	0.44434017	y
muscle artifact	0.512214	y
brain	0.999027	n
other	0.9806339	y
muscle artifact	0.5088348	y
other	0.3115375	n
muscle artifact	0.9522174	y
channel noise	0.62182	y
other	0.7725666	y
brain	0.6641256	n
other	0.62402934	n
brain	0.8499581	n
muscle artifact	0.6805736	y
other	0.67009985	n
eye blink	0.57713205	y
brain	0.55225104	n
muscle artifact	0.99789685	y
brain	0.52745104	n
other	0.98822355	y
brain	0.50673926	n
brain	0.96373236	n
brain	0.36973402	n
other	0.8431368	n
muscle artifact	0.9145904	y
other	0.7433716	y
other	0.48256135	y
brain	0.6424524	n
brain	0.74646616	n
other	0.8829552	y
other	0.6309863	n
other	0.80717146	n
other	0.72812486	n
brain	0.679642	n
other	0.8585723	n
other	0.9138653	n
other	0.9409868	y
other	0.9542037	n
other	0.8671838	n
other	0.5841935	n
muscle artifact	0.9942451	y
other	0.89129776	n
other	0.48004898	n
muscle artifact	0.6512111	n
other	0.96294457	n
other	0.7174815	y
other	0.9478343	n
brain	0.40888417	y
other	0.9470652	n
other	0.8452909	n
other	0.91458595	n
other	0.26321426	y
other	0.48064694	n
other	0.84376115	y
