# Supplementary material for: Electroencephalography signatures of motor error and stimulus-driven attention in electrical muscle stimulation-induced wrist movements under motor imagery
Source: Front Hum Neurosci. 2026 Jan 27;19:1713908. doi: 10.3389/fnhum.2025.1713908 (PMC12887888; doi:10.3389/fnhum.2025.1713908)
Supplement: Supplementary file 2 [file Data_Sheet_2.zip › retained_and_rejected_comp/sub06_session2_d1_block0506.csv]

labels	y_pred_proba	excluded
eye blink	0.9827402	y
eye blink	0.78361064	y
other	0.54863584	y
other	0.8049877	y
other	0.71764904	y
other	0.46793628	y
muscle artifact	0.6231965	y
other	0.8880435	y
brain	0.7345973	n
other	0.66637987	y
other	0.84625804	y
other	0.45801142	y
brain	0.9401637	n
other	0.5180219	y
other	0.8625726	y
other	0.69495356	n
other	0.85429007	y
other	0.358496	y
muscle artifact	0.92252165	y
other	0.76385796	y
other	0.7114011	y
other	0.59496105	n
other	0.94013715	y
other	0.982637	y
other	0.89733016	y
other	0.35219333	y
other	0.9980024	y
other	0.51579845	n
other	0.61328	n
other	0.72154677	n
other	0.51809156	n
other	0.7858336	n
other	0.73436266	n
other	0.9824034	y
other	0.5861486	n
other	0.40936694	n
other	0.62040615	n
other	0.83739126	n
eye blink	0.8055385	y
other	0.8409192	n
line noise	0.40424526	y
other	0.96996766	y
other	0.6490741	n
other	0.96948504	y
other	0.85062885	y
other	0.6567135	n
muscle artifact	0.51703763	y
brain	0.57254845	n
other	0.85944587	n
other	0.7674606	n
other	0.96011126	n
other	0.74876714	n
other	0.9535826	n
other	0.8501382	n
other	0.65639204	n
other	0.45763698	n
other	0.8203677	n
other	0.7671871	n
other	0.54959893	n
other	0.9813115	y
other	0.6288688	n
other	0.9400742	y
other	0.6742638	y
other	0.93421537	y
