# Supplementary material for: Electroencephalography signatures of motor error and stimulus-driven attention in electrical muscle stimulation-induced wrist movements under motor imagery
Source: Front Hum Neurosci. 2026 Jan 27;19:1713908. doi: 10.3389/fnhum.2025.1713908 (PMC12887888; doi:10.3389/fnhum.2025.1713908)
Supplement: Supplementary file 2 [file Data_Sheet_2.zip › retained_and_rejected_comp/sub06_session2_d1_block0708.csv]

labels	y_pred_proba	excluded
other	0.9159727	y
other	0.8337313	y
other	0.80121887	y
eye blink	0.87091327	y
other	0.90500516	y
eye blink	0.45565313	y
other	0.9303112	y
other	0.92064345	y
other	0.79361606	y
other	0.9591193	y
other	0.96088034	y
other	0.9406899	y
other	0.73456424	n
other	0.9553561	y
other	0.9379313	n
other	0.7888673	y
other	0.91423845	y
other	0.9875441	y
brain	0.6769152	n
other	0.69344854	y
other	0.96259654	y
other	0.9492364	y
other	0.7960537	y
other	0.82658803	y
other	0.90276474	y
other	0.6711723	y
other	0.8917353	y
muscle artifact	0.6144418	y
other	0.7860366	n
other	0.95503515	y
other	0.91638285	y
other	0.93625534	y
muscle artifact	0.7536414	y
other	0.9802634	y
other	0.914381	y
other	0.86454463	n
other	0.77112836	n
other	0.989582	y
other	0.95624506	n
muscle artifact	0.9023269	y
other	0.7768661	y
other	0.9876091	y
other	0.9519193	n
other	0.72460943	y
other	0.9552882	n
other	0.9546709	n
other	0.85841906	y
other	0.8395158	n
other	0.9736122	n
other	0.83969253	y
other	0.94837505	y
other	0.7782197	y
other	0.72684324	n
other	0.9551492	n
other	0.90432686	n
other	0.9638992	n
other	0.9340421	y
other	0.8671123	y
other	0.9829979	y
other	0.92837256	y
other	0.94416314	n
other	0.99259967	y
other	0.73840886	n
other	0.8625162	n
