# Supplementary material for: Electroencephalography signatures of motor error and stimulus-driven attention in electrical muscle stimulation-induced wrist movements under motor imagery
Source: Front Hum Neurosci. 2026 Jan 27;19:1713908. doi: 10.3389/fnhum.2025.1713908 (PMC12887888; doi:10.3389/fnhum.2025.1713908)
Supplement: Supplementary file 2 [file Data_Sheet_2.zip › retained_and_rejected_comp/sub06_session2_d2_block0910.csv]

labels	y_pred_proba	excluded
eye blink	0.44354242	y
eye blink	0.7007903	y
eye blink	0.861325	y
eye blink	0.6293761	n
eye blink	0.917989	y
other	0.5732427	n
brain	0.9984982	n
muscle artifact	0.9974804	y
brain	0.9579654	n
eye blink	0.71116465	y
brain	0.9969795	n
brain	0.99863183	n
other	0.6077654	y
brain	0.9982979	n
muscle artifact	0.98144794	y
muscle artifact	0.985055	y
brain	0.9660801	n
eye blink	0.71296716	n
other	0.63546205	n
other	0.84411967	n
other	0.43229005	n
other	0.58576024	n
muscle artifact	0.8981826	y
eye blink	0.4051159	n
other	0.48982698	n
eye blink	0.4266881	n
other	0.5349989	n
other	0.56537896	n
muscle artifact	0.9844806	y
channel noise	0.66048247	y
muscle artifact	0.9949498	y
other	0.62890345	n
brain	0.9882274	n
other	0.9186069	n
other	0.73563313	n
other	0.8296121	n
other	0.61163664	y
eye blink	0.80961645	n
other	0.93179333	y
brain	0.46458524	y
brain	0.6496639	n
brain	0.75518095	n
muscle artifact	0.95593405	y
muscle artifact	0.9894192	y
other	0.4820529	y
muscle artifact	0.992224	y
other	0.44333172	y
other	0.50168496	y
other	0.964315	n
other	0.45334572	y
other	0.64679515	n
other	0.5868662	y
other	0.7919631	n
eye blink	0.8303867	n
channel noise	0.5527985	y
other	0.85330856	n
channel noise	0.8459169	y
other	0.5185398	n
other	0.55971146	n
other	0.58863616	y
brain	0.37520453	n
eye blink	0.5779809	y
brain	0.42893302	n
