# Supplementary material for: Electroencephalography signatures of motor error and stimulus-driven attention in electrical muscle stimulation-induced wrist movements under motor imagery
Source: Front Hum Neurosci. 2026 Jan 27;19:1713908. doi: 10.3389/fnhum.2025.1713908 (PMC12887888; doi:10.3389/fnhum.2025.1713908)
Supplement: Supplementary file 2 [file Data_Sheet_2.zip › retained_and_rejected_comp/sub06_session2_d2_block1112.csv]

labels	y_pred_proba	excluded
eye blink	0.80497456	y
eye blink	0.47293043	y
eye blink	0.36332744	y
other	0.55490816	y
other	0.8148344	y
brain	0.48159838	y
eye blink	0.76661086	y
other	0.6368681	y
other	0.87585205	y
other	0.49798775	y
channel noise	0.75478953	y
brain	0.99980956	n
other	0.9739814	y
other	0.8512557	n
brain	0.46565062	y
other	0.90462	y
other	0.8891654	y
other	0.97885704	y
brain	0.62437963	n
eye blink	0.8229994	y
muscle artifact	0.90943325	y
other	0.7501157	y
brain	0.9736871	n
other	0.6701467	y
brain	0.62808436	y
other	0.8615147	y
brain	0.5091649	y
other	0.65135443	n
brain	0.99033415	n
muscle artifact	0.9587881	y
eye blink	0.38835573	y
other	0.92272043	n
brain	0.48860398	n
other	0.95054793	y
muscle artifact	0.86636573	y
other	0.8145626	y
other	0.98889846	y
muscle artifact	0.7187752	y
other	0.6686812	y
eye blink	0.4841813	y
other	0.7840707	n
other	0.5556438	y
other	0.9636215	n
other	0.9017099	y
other	0.83318347	y
other	0.9789111	y
eye blink	0.82019717	y
other	0.8775234	n
other	0.7514239	y
other	0.7721805	y
other	0.87121594	y
brain	0.7938488	n
other	0.40799022	y
other	0.5894491	y
other	0.96853626	y
other	0.5515325	y
other	0.95045924	y
other	0.51448905	y
other	0.79732287	y
other	0.9623509	y
other	0.95401806	y
other	0.9960464	y
other	0.80212414	y
