# Supplementary material for: Electroencephalography signatures of motor error and stimulus-driven attention in electrical muscle stimulation-induced wrist movements under motor imagery
Source: Front Hum Neurosci. 2026 Jan 27;19:1713908. doi: 10.3389/fnhum.2025.1713908 (PMC12887888; doi:10.3389/fnhum.2025.1713908)
Supplement: Supplementary file 2 [file Data_Sheet_2.zip › retained_and_rejected_comp/sub06_session3_d1_block0910.csv]

labels	y_pred_proba	excluded
other	0.7401656	y
other	0.7751639	y
other	0.8249622	y
eye blink	0.97531325	y
eye blink	0.5247663	y
other	0.9405031	y
other	0.9141798	y
other	0.8321755	y
other	0.9112895	y
other	0.91176534	y
other	0.8599433	y
other	0.8875391	y
other	0.9084066	y
brain	0.6005161	n
channel noise	0.5119893	y
other	0.72650206	n
other	0.96340513	y
other	0.89801675	y
other	0.9245206	y
other	0.9393702	n
other	0.86968124	y
other	0.89694554	n
other	0.9001215	y
other	0.94623315	n
other	0.86751497	y
other	0.9225147	y
other	0.9620687	n
muscle artifact	0.677722	y
muscle artifact	0.7687458	y
other	0.9397677	n
other	0.9520081	n
other	0.6658487	n
other	0.33223626	n
other	0.33362532	y
other	0.86683136	n
other	0.7336638	y
other	0.93449354	y
other	0.97677624	n
other	0.9085176	n
muscle artifact	0.5679859	y
channel noise	0.500556	y
other	0.89714265	n
other	0.70505905	n
other	0.829231	n
other	0.97662944	y
other	0.6054023	n
other	0.9948099	y
other	0.90962666	y
other	0.5994233	y
other	0.8950423	y
other	0.89141154	n
other	0.9968496	y
other	0.94835085	n
other	0.9254111	n
other	0.97947276	y
other	0.6232581	n
other	0.8736785	y
other	0.6605977	n
other	0.9198278	y
other	0.96429974	n
other	0.9417188	y
other	0.9568461	y
other	0.93983674	n
other	0.9739776	n
