# Supplementary material for: Electroencephalography signatures of motor error and stimulus-driven attention in electrical muscle stimulation-induced wrist movements under motor imagery
Source: Front Hum Neurosci. 2026 Jan 27;19:1713908. doi: 10.3389/fnhum.2025.1713908 (PMC12887888; doi:10.3389/fnhum.2025.1713908)
Supplement: Supplementary file 2 [file Data_Sheet_2.zip › retained_and_rejected_comp/sub06_session3_d1_block1112.csv]

labels	y_pred_proba	excluded
other	0.8260026	y
other	0.78261036	y
eye blink	0.84426445	y
eye blink	0.60808855	y
other	0.6475486	y
other	0.9111241	y
other	0.892299	y
brain	0.87043434	n
other	0.83214885	y
brain	0.6548685	n
other	0.91517437	y
other	0.90542364	n
other	0.90766203	y
other	0.8097546	n
other	0.87557566	y
other	0.8016392	y
other	0.5825499	n
other	0.916481	y
other	0.8307181	y
other	0.9372071	y
other	0.97737384	y
other	0.8281602	y
other	0.97469723	n
other	0.83590627	n
muscle artifact	0.5974923	y
other	0.49964836	n
other	0.83339965	y
other	0.4477898	y
muscle artifact	0.8185173	y
other	0.6991283	y
other	0.8446977	n
other	0.7319085	n
other	0.92584574	n
other	0.772649	n
other	0.91293913	y
other	0.6813733	y
other	0.5519026	y
eye blink	0.6917462	y
other	0.9287863	y
other	0.9019331	n
other	0.83298296	y
other	0.84894764	n
other	0.9619085	y
other	0.92033374	y
other	0.8026788	y
other	0.82228285	y
other	0.9777782	y
other	0.8735465	n
channel noise	0.8283689	y
other	0.9540103	y
other	0.85744345	y
other	0.92708695	n
other	0.9770073	y
other	0.9101698	n
other	0.9957557	y
other	0.9443729	y
brain	0.3647045	n
other	0.86556756	y
other	0.995914	y
other	0.8417161	n
other	0.9258102	n
other	0.84434414	n
other	0.9525776	y
other	0.9541447	n
