# Supplementary material for: Electroencephalography signatures of motor error and stimulus-driven attention in electrical muscle stimulation-induced wrist movements under motor imagery
Source: Front Hum Neurosci. 2026 Jan 27;19:1713908. doi: 10.3389/fnhum.2025.1713908 (PMC12887888; doi:10.3389/fnhum.2025.1713908)
Supplement: Supplementary file 2 [file Data_Sheet_2.zip › retained_and_rejected_comp/sub06_session3_d2_block0506.csv]

labels	y_pred_proba	excluded
eye blink	0.6601361	y
eye blink	0.9778874	y
other	0.6410532	y
eye blink	0.7420404	y
brain	0.9993852	n
eye blink	0.3795215	n
brain	0.61048067	n
muscle artifact	0.7671164	y
eye blink	0.61974025	n
other	0.80375475	n
brain	0.5931537	n
brain	0.98010373	n
other	0.5520875	n
other	0.51084834	y
other	0.8251839	n
muscle artifact	0.53255075	y
brain	0.99863136	n
muscle artifact	0.6465447	y
muscle artifact	0.99695885	y
brain	0.6850383	n
other	0.81246555	n
other	0.63063085	y
muscle artifact	0.9481272	y
other	0.79207623	n
other	0.89271295	n
muscle artifact	0.9722892	y
other	0.4122562	y
brain	0.6089184	y
muscle artifact	0.97111255	y
other	0.81407946	n
other	0.6635762	n
eye blink	0.48003128	n
other	0.9109954	y
muscle artifact	0.97606254	y
brain	0.9401678	n
other	0.5135878	n
other	0.58903444	n
brain	0.54201156	n
channel noise	0.32991397	y
other	0.74977285	y
other	0.823331	n
muscle artifact	0.91079235	y
other	0.5405255	n
brain	0.6213339	y
brain	0.51832134	n
other	0.4364798	n
other	0.74046737	y
brain	0.75963557	n
other	0.34792948	n
other	0.57306826	n
other	0.41801035	n
muscle artifact	0.9693964	y
other	0.58932155	n
eye blink	0.868562	y
other	0.4724319	y
other	0.4807256	y
brain	0.70625716	n
muscle artifact	0.82275784	y
eye blink	0.36921045	y
other	0.7880385	y
other	0.7064637	n
other	0.57712734	n
muscle artifact	0.40398663	y
