# Supplementary material for: Electroencephalography signatures of motor error and stimulus-driven attention in electrical muscle stimulation-induced wrist movements under motor imagery
Source: Front Hum Neurosci. 2026 Jan 27;19:1713908. doi: 10.3389/fnhum.2025.1713908 (PMC12887888; doi:10.3389/fnhum.2025.1713908)
Supplement: Supplementary file 2 [file Data_Sheet_2.zip › retained_and_rejected_comp/sub06_session3_d2_block0708.csv]

labels	y_pred_proba	excluded
eye blink	0.61444014	y
eye blink	0.9923531	y
eye blink	0.6369879	y
brain	0.9641177	n
eye blink	0.9286506	y
other	0.59676623	n
eye blink	0.52770996	n
other	0.48305988	n
eye blink	0.54840666	n
muscle artifact	0.9179982	y
muscle artifact	0.99798274	y
other	0.64287716	n
other	0.54292667	n
brain	0.62942696	n
channel noise	0.6232902	y
brain	0.87341225	n
other	0.6459706	y
other	0.74194247	y
muscle artifact	0.9802351	y
muscle artifact	0.8587145	y
muscle artifact	0.9904005	y
brain	0.85008633	n
other	0.3676528	y
other	0.4244272	n
muscle artifact	0.81444114	y
other	0.8931764	y
other	0.5859071	n
eye blink	0.40102816	y
channel noise	0.8877328	y
other	0.9236294	n
muscle artifact	0.9141907	y
other	0.65401614	y
other	0.4041999	y
muscle artifact	0.85592973	y
brain	0.39395127	y
brain	0.90155804	n
other	0.9090017	y
muscle artifact	0.92178965	y
other	0.81362635	n
other	0.36942762	y
channel noise	0.7730763	y
other	0.7021792	n
other	0.5917657	n
other	0.4599275	y
eye blink	0.8533501	y
brain	0.6563169	n
other	0.7159126	y
brain	0.95974463	n
other	0.6187645	n
muscle artifact	0.85368216	y
brain	0.5154549	n
eye blink	0.514894	n
brain	0.86337876	y
muscle artifact	0.731903	y
other	0.91559523	y
brain	0.5644922	y
other	0.95076716	n
other	0.38531214	n
eye blink	0.8498461	y
channel noise	0.4361062	y
other	0.5627568	y
other	0.6981589	y
other	0.4891293	n
