# Supplementary material for: Electroencephalography signatures of motor error and stimulus-driven attention in electrical muscle stimulation-induced wrist movements under motor imagery
Source: Front Hum Neurosci. 2026 Jan 27;19:1713908. doi: 10.3389/fnhum.2025.1713908 (PMC12887888; doi:10.3389/fnhum.2025.1713908)
Supplement: Supplementary file 2 [file Data_Sheet_2.zip › retained_and_rejected_comp/sub07_session1_d1_block0102.csv]

labels	y_pred_proba	excluded
eye blink	0.9885816	y
muscle artifact	0.9685457	y
brain	0.8840897	n
eye blink	0.9583697	y
muscle artifact	0.8666277	y
muscle artifact	0.99974144	y
brain	0.9752466	n
brain	0.88677573	n
muscle artifact	0.5160674	y
brain	0.9855361	n
brain	0.9766873	n
muscle artifact	0.93841594	y
brain	0.956154	n
muscle artifact	0.9994837	y
muscle artifact	0.99416435	y
heart beat	0.986241	y
muscle artifact	0.58271086	y
other	0.4939422	n
brain	0.80843234	n
other	0.3041256	y
other	0.6478789	n
brain	0.81791997	n
other	0.593472	n
muscle artifact	0.98745704	y
eye blink	0.9938419	y
other	0.86528146	n
brain	0.96849674	n
eye blink	0.82505137	y
muscle artifact	0.9485631	y
brain	0.89589685	n
other	0.94684845	n
brain	0.9626356	n
other	0.55796736	y
muscle artifact	0.2927206	y
brain	0.7294236	n
muscle artifact	0.87894064	y
brain	0.9990323	n
other	0.6560416	y
eye blink	0.48455137	y
other	0.66680485	n
brain	0.6919165	n
other	0.8100296	y
brain	0.67860746	n
muscle artifact	0.7775756	y
other	0.54685473	n
other	0.64044493	n
brain	0.8487069	n
other	0.7231253	n
eye blink	0.5525646	n
other	0.86648494	y
eye blink	0.58074653	y
other	0.70728076	y
muscle artifact	0.9861157	y
other	0.6057055	n
other	0.78781116	y
eye blink	0.9917481	y
brain	0.47880256	n
other	0.5658746	n
other	0.70916903	y
other	0.41014177	y
other	0.84598213	n
brain	0.61516577	n
other	0.821643	n
brain	0.57361925	n
