# Supplementary material for: Electroencephalography signatures of motor error and stimulus-driven attention in electrical muscle stimulation-induced wrist movements under motor imagery
Source: Front Hum Neurosci. 2026 Jan 27;19:1713908. doi: 10.3389/fnhum.2025.1713908 (PMC12887888; doi:10.3389/fnhum.2025.1713908)
Supplement: Supplementary file 2 [file Data_Sheet_2.zip › retained_and_rejected_comp/sub07_session1_d1_block0304.csv]

labels	y_pred_proba	excluded
eye blink	0.9876884	y
muscle artifact	0.9354421	y
brain	0.9467291	n
muscle artifact	0.7558361	y
eye blink	0.9985955	y
brain	0.9982357	n
muscle artifact	0.99968374	y
muscle artifact	0.9909879	y
other	0.39382243	y
muscle artifact	0.99979776	y
muscle artifact	0.68995094	n
brain	0.9485553	n
brain	0.8576951	n
brain	0.76228124	n
brain	0.56195277	n
muscle artifact	0.99905914	y
muscle artifact	0.9879059	y
muscle artifact	0.9925629	y
muscle artifact	0.82852566	y
heart beat	0.9840766	y
muscle artifact	0.81117696	y
muscle artifact	0.9625391	y
eye blink	0.37362	y
brain	0.99297094	n
muscle artifact	0.9264113	y
brain	0.5840436	n
brain	0.49139988	n
muscle artifact	0.987195	y
brain	0.9991777	n
brain	0.93669856	n
brain	0.98491263	n
eye blink	0.55284274	y
muscle artifact	0.9123646	y
brain	0.88419986	n
other	0.77254	n
muscle artifact	0.9933797	y
other	0.69230354	n
brain	0.9193129	n
other	0.59124386	y
other	0.6345477	y
eye blink	0.74648744	y
other	0.8452843	y
other	0.7444828	y
other	0.7630456	n
eye blink	0.36371243	y
brain	0.7818103	n
eye blink	0.531863	y
other	0.750842	y
other	0.72571146	y
other	0.99686694	y
other	0.30340615	y
other	0.49677196	y
muscle artifact	0.7733964	y
muscle artifact	0.67910594	y
brain	0.4014385	n
other	0.92072994	y
other	0.4970828	y
eye blink	0.4786039	y
eye blink	0.44115156	n
brain	0.61965626	y
eye blink	0.3560924	n
other	0.81437755	n
other	0.69911015	y
brain	0.5907896	n
