# Supplementary material for: Electroencephalography signatures of motor error and stimulus-driven attention in electrical muscle stimulation-induced wrist movements under motor imagery
Source: Front Hum Neurosci. 2026 Jan 27;19:1713908. doi: 10.3389/fnhum.2025.1713908 (PMC12887888; doi:10.3389/fnhum.2025.1713908)
Supplement: Supplementary file 2 [file Data_Sheet_2.zip › retained_and_rejected_comp/sub07_session1_d2_block0102.csv]

labels	y_pred_proba	excluded
eye blink	0.9900402	y
brain	0.95193857	n
eye blink	0.9830879	y
muscle artifact	0.932305	y
brain	0.9643364	n
brain	0.97995436	n
brain	0.9992335	n
muscle artifact	0.9533629	y
muscle artifact	0.98527825	y
muscle artifact	0.9571598	y
eye blink	0.7334219	y
other	0.49960107	y
brain	0.85060906	n
muscle artifact	0.7125796	y
muscle artifact	0.8483835	y
brain	0.98927414	n
heart beat	0.33353356	y
brain	0.9942449	n
brain	0.5928863	n
brain	0.99951684	n
muscle artifact	0.9891626	y
eye blink	0.40355152	y
muscle artifact	0.6477163	y
brain	0.9971991	n
muscle artifact	0.9899832	y
brain	0.90869033	n
brain	0.47662807	n
eye blink	0.4958126	y
other	0.9262919	n
brain	0.99675107	n
brain	0.93632704	n
brain	0.9156276	n
muscle artifact	0.9954804	y
muscle artifact	0.74561155	y
brain	0.92323667	n
brain	0.5141423	n
eye blink	0.57949126	y
other	0.4994797	n
other	0.92749166	y
brain	0.932841	n
other	0.9838129	y
other	0.8901682	n
other	0.46862954	n
brain	0.7065426	n
other	0.84782255	y
muscle artifact	0.39381778	y
brain	0.3931085	n
other	0.55081755	n
other	0.46667284	n
other	0.63432914	y
other	0.82142025	y
brain	0.89609224	n
brain	0.9599375	y
brain	0.5240443	n
other	0.7181983	n
other	0.7159314	n
muscle artifact	0.50130546	y
channel noise	0.98198724	y
other	0.3536529	n
other	0.8912246	n
brain	0.71065974	n
other	0.7940197	y
brain	0.75406134	n
other	0.86674106	n
