# Supplementary material for: Electroencephalography signatures of motor error and stimulus-driven attention in electrical muscle stimulation-induced wrist movements under motor imagery
Source: Front Hum Neurosci. 2026 Jan 27;19:1713908. doi: 10.3389/fnhum.2025.1713908 (PMC12887888; doi:10.3389/fnhum.2025.1713908)
Supplement: Supplementary file 2 [file Data_Sheet_2.zip › retained_and_rejected_comp/sub07_session1_d2_block0304.csv]

labels	y_pred_proba	excluded
other	0.82704353	y
eye blink	0.9982636	y
muscle artifact	0.4783059	y
other	0.66205597	n
muscle artifact	0.9561378	y
eye blink	0.9949534	y
other	0.6069363	y
brain	0.98715967	n
muscle artifact	0.87446874	y
brain	0.79088545	n
muscle artifact	0.6603124	y
other	0.4102495	y
brain	0.99114054	n
brain	0.90696806	n
heart beat	0.6225143	y
muscle artifact	0.9935689	y
other	0.5411218	y
brain	0.6900891	n
brain	0.55960345	n
other	0.4320103	n
brain	0.64421415	n
muscle artifact	0.8586709	y
brain	0.46948332	n
brain	0.8296335	n
muscle artifact	0.7238938	y
other	0.60630655	y
other	0.5667176	n
other	0.646242	n
other	0.4353194	n
other	0.5379501	y
brain	0.71188504	n
other	0.95766544	n
other	0.68449575	n
other	0.7291349	n
other	0.63864434	y
other	0.84689075	n
other	0.9845224	y
other	0.775119	n
other	0.42444944	n
other	0.91792685	n
other	0.7665037	n
other	0.96075124	n
other	0.5287459	n
other	0.47882098	n
other	0.6242037	n
other	0.98397887	y
other	0.8830378	y
other	0.7925961	y
other	0.9551933	n
other	0.8312747	n
other	0.42517424	n
other	0.6636456	n
other	0.9708793	n
muscle artifact	0.53728116	y
other	0.72688484	n
brain	0.5388267	n
other	0.8828712	y
other	0.9589287	y
other	0.878715	n
other	0.9749439	n
other	0.7424843	y
other	0.9885238	y
other	0.6451051	n
channel noise	0.8415849	y
