# Supplementary material for: Electroencephalography signatures of motor error and stimulus-driven attention in electrical muscle stimulation-induced wrist movements under motor imagery
Source: Front Hum Neurosci. 2026 Jan 27;19:1713908. doi: 10.3389/fnhum.2025.1713908 (PMC12887888; doi:10.3389/fnhum.2025.1713908)
Supplement: Supplementary file 2 [file Data_Sheet_2.zip › retained_and_rejected_comp/sub07_session2_d1_block0910.csv]

labels	y_pred_proba	excluded
eye blink	0.99747443	y
muscle artifact	0.9788995	y
brain	0.9276007	n
eye blink	0.587608	y
muscle artifact	0.99532914	y
eye blink	0.8137204	y
muscle artifact	0.9997364	y
eye blink	0.97714335	y
muscle artifact	0.98159873	y
brain	0.9960687	n
muscle artifact	0.99876684	y
muscle artifact	0.99985844	y
heart beat	0.9918754	y
muscle artifact	0.99687254	y
muscle artifact	0.9957487	y
brain	0.9825192	n
other	0.4629582	y
other	0.71581244	y
muscle artifact	0.87050366	y
brain	0.87825567	n
brain	0.46820912	n
brain	0.9678389	n
muscle artifact	0.9919643	y
brain	0.942037	n
other	0.68575585	n
brain	0.69401526	n
heart beat	0.7555727	n
eye blink	0.38619912	y
muscle artifact	0.9437318	y
brain	0.6317373	n
muscle artifact	0.4757989	y
brain	0.9998048	n
muscle artifact	0.57026523	y
muscle artifact	0.93061787	y
other	0.5068082	y
brain	0.6202496	y
other	0.44462407	y
brain	0.5893006	n
other	0.6323191	y
other	0.5436138	y
other	0.49825913	n
brain	0.9651354	n
muscle artifact	0.8286191	y
brain	0.7039747	n
other	0.42592204	n
other	0.6653475	n
muscle artifact	0.9969059	y
other	0.85910857	y
muscle artifact	0.71332645	y
other	0.78250575	y
other	0.5571064	y
other	0.781869	y
other	0.6551768	n
other	0.78454065	n
eye blink	0.929742	y
other	0.38540664	y
other	0.45593205	n
other	0.7250113	y
muscle artifact	0.67261934	y
other	0.773074	y
other	0.9268218	n
other	0.99146086	y
other	0.8883592	y
other	0.7025397	n
