# Supplementary material for: Electroencephalography signatures of motor error and stimulus-driven attention in electrical muscle stimulation-induced wrist movements under motor imagery
Source: Front Hum Neurosci. 2026 Jan 27;19:1713908. doi: 10.3389/fnhum.2025.1713908 (PMC12887888; doi:10.3389/fnhum.2025.1713908)
Supplement: Supplementary file 2 [file Data_Sheet_2.zip › retained_and_rejected_comp/sub07_session2_d1_block1112.csv]

labels	y_pred_proba	excluded
eye blink	0.9956274	y
muscle artifact	0.90400285	y
muscle artifact	0.9845897	y
brain	0.64686036	n
eye blink	0.9907298	y
muscle artifact	0.99994534	y
brain	0.99887633	n
heart beat	0.4958297	y
channel noise	0.41391987	y
muscle artifact	0.99886966	y
muscle artifact	0.93544793	y
muscle artifact	0.9324354	y
muscle artifact	0.9693708	y
brain	0.9767208	n
brain	0.91065884	n
muscle artifact	0.99973154	y
brain	0.99732053	n
muscle artifact	0.9558831	y
brain	0.997913	n
muscle artifact	0.966774	y
brain	0.94087315	n
other	0.3420611	n
other	0.56914824	y
muscle artifact	0.5799393	y
other	0.5262586	n
brain	0.87402177	n
other	0.6858268	n
other	0.5262149	n
brain	0.7034621	n
muscle artifact	0.98112595	y
brain	0.71156013	n
brain	0.6491052	n
other	0.48287934	n
muscle artifact	0.9994766	y
muscle artifact	0.99714863	y
muscle artifact	0.99768865	y
muscle artifact	0.75423855	y
brain	0.988136	n
other	0.5970832	n
brain	0.6241497	n
other	0.85612	n
eye blink	0.91988945	y
other	0.36908686	y
other	0.842225	y
eye blink	0.7892685	y
other	0.6817622	n
muscle artifact	0.8973008	y
brain	0.88814056	n
other	0.4890296	n
muscle artifact	0.5788579	y
other	0.9723638	y
other	0.60134363	n
other	0.9174981	n
other	0.695808	y
eye blink	0.5455062	y
muscle artifact	0.42112395	y
muscle artifact	0.78895473	y
other	0.8424114	y
other	0.59109056	y
other	0.5669449	y
other	0.77743775	n
other	0.98516744	y
brain	0.5002151	n
eye blink	0.2979726	n
