# Supplementary material for: Electroencephalography signatures of motor error and stimulus-driven attention in electrical muscle stimulation-induced wrist movements under motor imagery
Source: Front Hum Neurosci. 2026 Jan 27;19:1713908. doi: 10.3389/fnhum.2025.1713908 (PMC12887888; doi:10.3389/fnhum.2025.1713908)
Supplement: Supplementary file 2 [file Data_Sheet_2.zip › retained_and_rejected_comp/sub07_session2_d2_block0506.csv]

labels	y_pred_proba	excluded
eye blink	0.99571	y
eye blink	0.89413166	y
brain	0.98650855	n
muscle artifact	0.9087756	y
eye blink	0.746013	y
other	0.5961217	y
other	0.7030753	y
brain	0.99556017	n
eye blink	0.9700473	y
muscle artifact	0.9975201	y
brain	0.87604374	n
muscle artifact	0.7827741	y
muscle artifact	0.5056671	y
muscle artifact	0.99964607	y
other	0.5514632	n
brain	0.44863474	n
other	0.67969084	y
eye blink	0.3346029	n
heart beat	0.9192432	y
muscle artifact	0.83353114	y
eye blink	0.9667263	y
eye blink	0.609768	y
brain	0.5185367	y
muscle artifact	0.81833977	y
brain	0.64079535	n
brain	0.8681847	n
muscle artifact	0.9875796	y
muscle artifact	0.9535713	y
brain	0.9953091	n
other	0.55169976	y
muscle artifact	0.9984115	y
muscle artifact	0.9048567	y
brain	0.9911059	n
muscle artifact	0.9788315	y
other	0.6037822	n
other	0.80617785	n
other	0.58186066	y
muscle artifact	0.6988004	y
brain	0.40010038	y
eye blink	0.3764856	y
other	0.6028006	y
brain	0.43463692	y
eye blink	0.9829434	y
other	0.6067117	n
other	0.95259595	n
other	0.68359613	n
muscle artifact	0.97479975	y
other	0.4286271	n
brain	0.7097051	n
other	0.50660497	n
eye blink	0.60535353	y
eye blink	0.8023825	n
other	0.79093724	y
other	0.64223516	n
other	0.6372068	n
channel noise	0.9306739	y
brain	0.5663517	n
muscle artifact	0.39483598	y
other	0.9340285	n
eye blink	0.88023347	y
other	0.5168268	n
other	0.81363827	n
other	0.7380158	n
channel noise	0.7461378	y
