# Supplementary material for: Electroencephalography signatures of motor error and stimulus-driven attention in electrical muscle stimulation-induced wrist movements under motor imagery
Source: Front Hum Neurosci. 2026 Jan 27;19:1713908. doi: 10.3389/fnhum.2025.1713908 (PMC12887888; doi:10.3389/fnhum.2025.1713908)
Supplement: Supplementary file 2 [file Data_Sheet_2.zip › retained_and_rejected_comp/sub07_session2_d2_block0708.csv]

labels	y_pred_proba	excluded
eye blink	0.9914336	y
brain	0.9735944	n
eye blink	0.9864214	y
muscle artifact	0.9995606	y
brain	0.9718044	n
brain	0.98956394	n
eye blink	0.9394573	y
muscle artifact	0.9976697	y
muscle artifact	0.999326	y
brain	0.951618	n
brain	0.9460586	n
brain	0.49510872	n
muscle artifact	0.996482	y
muscle artifact	0.89409494	y
muscle artifact	0.9991597	y
brain	0.9950548	n
muscle artifact	0.99882936	y
brain	0.92671514	n
muscle artifact	0.9365957	y
brain	0.9844587	n
heart beat	0.4765905	y
brain	0.6979573	n
other	0.46773228	n
brain	0.9972256	n
muscle artifact	0.99733615	y
brain	0.97967386	n
brain	0.9989783	n
brain	0.90221196	n
muscle artifact	0.9931235	y
brain	0.50103086	n
brain	0.5557813	n
brain	0.78102803	n
brain	0.658236	n
brain	0.8481265	n
muscle artifact	0.8881073	y
brain	0.62779963	n
muscle artifact	0.7640888	y
eye blink	0.99802697	y
brain	0.67232823	n
eye blink	0.4461806	n
brain	0.7181537	n
brain	0.98193896	n
other	0.5338206	y
other	0.6961696	n
brain	0.9261185	n
other	0.62769336	n
other	0.87782973	y
channel noise	0.9172964	y
brain	0.926648	n
muscle artifact	0.6375276	y
brain	0.7447978	y
other	0.73781383	n
brain	0.5692378	n
other	0.8172795	n
other	0.80542165	n
brain	0.37235674	y
brain	0.5851764	y
heart beat	0.49791193	y
other	0.8882132	n
other	0.80322564	n
other	0.89245176	y
other	0.5171729	y
other	0.5520138	y
channel noise	0.45527604	y
