# Supplementary material for: Electroencephalography signatures of motor error and stimulus-driven attention in electrical muscle stimulation-induced wrist movements under motor imagery
Source: Front Hum Neurosci. 2026 Jan 27;19:1713908. doi: 10.3389/fnhum.2025.1713908 (PMC12887888; doi:10.3389/fnhum.2025.1713908)
Supplement: Supplementary file 2 [file Data_Sheet_2.zip › retained_and_rejected_comp/sub07_session3_d1_block0506.csv]

labels	y_pred_proba	excluded
eye blink	0.9900459	y
eye blink	0.79196125	y
eye blink	0.69389576	y
muscle artifact	0.52153033	y
eye blink	0.79849213	y
muscle artifact	0.9483258	y
muscle artifact	0.98430514	y
brain	0.9811799	n
muscle artifact	0.8304227	y
brain	0.9877807	n
muscle artifact	0.846988	y
muscle artifact	0.99190944	y
brain	0.9900023	n
brain	0.7606276	n
brain	0.9363126	n
muscle artifact	0.99704003	y
other	0.44500685	y
muscle artifact	0.991933	y
eye blink	0.57572365	y
muscle artifact	0.9779192	y
muscle artifact	0.9761009	y
muscle artifact	0.3558512	y
other	0.5818157	n
muscle artifact	0.49791163	y
other	0.84030575	y
muscle artifact	0.8650275	y
eye blink	0.8982893	n
muscle artifact	0.93368196	y
brain	0.70195687	n
other	0.43916976	n
muscle artifact	0.64924645	y
muscle artifact	0.9798889	y
other	0.68044096	n
brain	0.6520323	n
other	0.47776332	n
muscle artifact	0.9306188	y
muscle artifact	0.7521725	y
brain	0.43688017	y
other	0.4842822	n
muscle artifact	0.8367114	y
muscle artifact	0.923571	y
brain	0.9894955	n
muscle artifact	0.8671811	y
muscle artifact	0.9358528	y
brain	0.8746674	n
brain	0.46160725	y
eye blink	0.49936622	y
other	0.38594663	y
brain	0.64324814	y
brain	0.5233252	y
other	0.43388143	y
other	0.74526703	y
eye blink	0.97236156	y
other	0.72319645	n
brain	0.99916935	n
other	0.40511587	n
brain	0.44339892	n
other	0.5838914	n
muscle artifact	0.9780054	y
other	0.54673535	y
other	0.7605733	y
eye blink	0.41778105	y
other	0.9925914	y
other	0.9666224	y
