# Supplementary material for: Electroencephalography signatures of motor error and stimulus-driven attention in electrical muscle stimulation-induced wrist movements under motor imagery
Source: Front Hum Neurosci. 2026 Jan 27;19:1713908. doi: 10.3389/fnhum.2025.1713908 (PMC12887888; doi:10.3389/fnhum.2025.1713908)
Supplement: Supplementary file 2 [file Data_Sheet_2.zip › retained_and_rejected_comp/sub07_session3_d1_block0708.csv]

labels	y_pred_proba	excluded
eye blink	0.9728907	y
muscle artifact	0.99383533	y
brain	0.9374732	n
eye blink	0.93721753	y
muscle artifact	0.8703598	y
muscle artifact	0.99800557	y
heart beat	0.48443857	y
brain	0.99457586	n
muscle artifact	0.999995	y
muscle artifact	0.71802455	y
eye blink	0.54704225	y
muscle artifact	0.58333206	y
brain	0.77689916	n
heart beat	0.9489049	y
muscle artifact	0.9934645	y
muscle artifact	0.9788178	y
brain	0.99987614	n
muscle artifact	0.8109809	y
brain	0.82128584	n
muscle artifact	0.9160906	y
brain	0.50510496	n
muscle artifact	0.95429206	y
muscle artifact	0.9926263	y
other	0.46927756	n
brain	0.9812999	n
muscle artifact	0.9914308	y
other	0.4181437	y
muscle artifact	0.67199373	y
muscle artifact	0.9774866	y
muscle artifact	0.91244817	y
brain	0.49866366	y
eye blink	0.5063076	y
muscle artifact	0.8070772	y
other	0.49193364	y
brain	0.9760472	n
muscle artifact	0.85828274	y
other	0.4692639	n
brain	0.5736575	n
brain	0.98539317	n
muscle artifact	0.6215422	y
muscle artifact	0.9813318	y
eye blink	0.7534378	n
muscle artifact	0.9855108	y
other	0.61170673	y
other	0.48681492	y
other	0.67867	n
muscle artifact	0.7818137	y
other	0.77061635	n
other	0.6752255	n
other	0.31047517	n
other	0.73988664	n
other	0.5661872	y
brain	0.5173709	n
eye blink	0.89111555	y
brain	0.82136196	n
other	0.899606	n
other	0.7493442	n
other	0.8702344	n
muscle artifact	0.57690024	y
other	0.51008093	n
other	0.80867964	y
other	0.9670156	n
other	0.9622563	n
other	0.94060206	y
