# Supplementary material for: Electroencephalography signatures of motor error and stimulus-driven attention in electrical muscle stimulation-induced wrist movements under motor imagery
Source: Front Hum Neurosci. 2026 Jan 27;19:1713908. doi: 10.3389/fnhum.2025.1713908 (PMC12887888; doi:10.3389/fnhum.2025.1713908)
Supplement: Supplementary file 2 [file Data_Sheet_2.zip › retained_and_rejected_comp/sub07_session3_d2_block0910.csv]

labels	y_pred_proba	excluded
eye blink	0.9838094	y
other	0.86274385	y
other	0.393799	y
eye blink	0.9751603	y
other	0.48026377	n
muscle artifact	0.883325	y
muscle artifact	0.9551825	y
brain	0.9874581	n
brain	0.99498785	n
eye blink	0.40112507	y
eye blink	0.9279734	y
muscle artifact	0.34224764	y
muscle artifact	0.9846997	y
eye blink	0.4561193	n
muscle artifact	0.9951561	y
other	0.40921456	y
brain	0.9357008	n
muscle artifact	0.8341079	y
brain	0.44581854	n
other	0.5552327	y
other	0.50853616	y
heart beat	0.39392138	y
muscle artifact	0.9566971	y
muscle artifact	0.9959947	y
muscle artifact	0.9055286	y
muscle artifact	0.97820574	y
other	0.7753949	n
brain	0.97570837	n
muscle artifact	0.9291043	y
brain	0.82056725	n
muscle artifact	0.5653369	y
brain	0.73734635	n
brain	0.78239566	n
muscle artifact	0.7118003	y
muscle artifact	0.97700155	y
eye blink	0.69936943	y
brain	0.9366421	n
muscle artifact	0.5996299	y
other	0.7861841	y
other	0.4714718	y
other	0.7670295	n
other	0.8128023	n
other	0.6074271	n
other	0.6139956	y
brain	0.46932185	y
brain	0.982369	n
brain	0.6015675	n
other	0.6876004	n
eye blink	0.5575169	y
other	0.52125436	y
other	0.7964369	y
muscle artifact	0.8107597	y
other	0.61833566	y
channel noise	0.90982234	y
other	0.566607	y
eye blink	0.64600044	y
other	0.5781723	y
other	0.6523962	n
other	0.63485116	y
other	0.54109895	y
other	0.32019567	y
other	0.57396805	y
other	0.44578803	y
brain	0.742353	n
