# Supplementary material for: Electroencephalography signatures of motor error and stimulus-driven attention in electrical muscle stimulation-induced wrist movements under motor imagery
Source: Front Hum Neurosci. 2026 Jan 27;19:1713908. doi: 10.3389/fnhum.2025.1713908 (PMC12887888; doi:10.3389/fnhum.2025.1713908)
Supplement: Supplementary file 2 [file Data_Sheet_2.zip › retained_and_rejected_comp/sub07_session3_d2_block1112.csv]

labels	y_pred_proba	excluded
eye blink	0.9872681	y
eye blink	0.9379535	y
eye blink	0.65350544	y
muscle artifact	0.92629445	y
eye blink	0.77284354	y
brain	0.609553	n
brain	0.9459799	n
brain	0.99714303	n
muscle artifact	0.92665035	y
brain	0.8616613	n
muscle artifact	0.9980038	y
brain	0.88126403	n
brain	0.9981232	n
muscle artifact	0.99748045	y
muscle artifact	0.3714587	y
brain	0.98483604	n
brain	0.5021786	n
other	0.537761	n
brain	0.6473634	n
brain	0.80743915	n
brain	0.6327258	n
muscle artifact	0.98378897	y
brain	0.9873447	n
brain	0.9411413	n
heart beat	0.96290344	y
muscle artifact	0.45398983	y
muscle artifact	0.98259455	y
brain	0.45331463	n
other	0.5053357	y
eye blink	0.5906189	y
eye blink	0.47910625	n
brain	0.996273	n
channel noise	0.7346563	y
other	0.71239936	n
eye blink	0.79097813	y
brain	0.6637252	n
eye blink	0.95035934	y
brain	0.8777476	n
muscle artifact	0.9733557	y
brain	0.5369302	n
other	0.50447696	n
other	0.7090703	y
eye blink	0.65160996	y
muscle artifact	0.43766207	y
other	0.6620489	n
eye blink	0.51776713	n
muscle artifact	0.6430036	y
other	0.56850636	y
brain	0.72705483	n
other	0.48786598	n
brain	0.7230118	n
muscle artifact	0.6743544	y
other	0.6140336	n
other	0.9018251	y
other	0.8953676	y
other	0.5725395	n
other	0.57068294	n
other	0.8261809	n
other	0.9088613	n
other	0.694898	y
eye blink	0.5178004	y
channel noise	0.4201723	n
other	0.89682263	y
other	0.95431465	y
