# Supplementary material for: Electroencephalography signatures of motor error and stimulus-driven attention in electrical muscle stimulation-induced wrist movements under motor imagery
Source: Front Hum Neurosci. 2026 Jan 27;19:1713908. doi: 10.3389/fnhum.2025.1713908 (PMC12887888; doi:10.3389/fnhum.2025.1713908)
Supplement: Supplementary file 2 [file Data_Sheet_2.zip › retained_and_rejected_comp/sub08_session1_d1_block0102.csv]

labels	y_pred_proba	excluded
eye blink	0.95841503	y
brain	0.95289916	n
brain	0.99968016	n
brain	0.99960953	n
brain	0.99945605	n
other	0.5069224	n
eye blink	0.99843764	y
brain	0.8288095	n
muscle artifact	0.9889155	y
muscle artifact	0.95360756	y
brain	0.41708893	n
other	0.5712275	n
brain	0.9989228	n
brain	0.846038	n
brain	0.49197787	n
brain	0.86621463	n
brain	0.6375726	n
other	0.61085767	n
muscle artifact	0.99473447	y
brain	0.7423203	n
brain	0.5216248	n
brain	0.82219726	n
other	0.51525706	n
other	0.88398176	n
other	0.88156885	n
muscle artifact	0.7617215	y
other	0.7444305	n
brain	0.7071063	n
muscle artifact	0.94443035	y
other	0.96081537	n
other	0.8838427	y
other	0.9947681	y
muscle artifact	0.9226652	y
other	0.66826046	y
muscle artifact	0.25363228	y
other	0.93458486	n
brain	0.4306847	n
brain	0.6776001	n
other	0.67693627	n
channel noise	0.3681752	y
other	0.6589999	n
brain	0.49754575	n
muscle artifact	0.32273674	y
other	0.9436676	n
muscle artifact	0.7006906	y
other	0.8326338	n
eye blink	0.39968565	y
other	0.83323514	n
other	0.42000794	n
channel noise	0.5236061	y
other	0.4729896	y
other	0.8614195	n
other	0.6939836	y
brain	0.76947653	n
other	0.9392823	n
channel noise	0.39272934	y
other	0.9127424	n
other	0.61133915	n
other	0.7615136	n
other	0.821288	n
other	0.7670479	n
other	0.56578267	y
other	0.78336334	n
other	0.8870774	n
