# Supplementary material for: Electroencephalography signatures of motor error and stimulus-driven attention in electrical muscle stimulation-induced wrist movements under motor imagery
Source: Front Hum Neurosci. 2026 Jan 27;19:1713908. doi: 10.3389/fnhum.2025.1713908 (PMC12887888; doi:10.3389/fnhum.2025.1713908)
Supplement: Supplementary file 2 [file Data_Sheet_2.zip › retained_and_rejected_comp/sub08_session1_d1_block0304.csv]

labels	y_pred_proba	excluded
eye blink	0.9713392	y
brain	0.52374464	n
brain	0.9511256	n
brain	0.9966482	n
eye blink	0.9293408	y
brain	0.99900156	n
muscle artifact	0.920293	y
brain	0.8840032	n
other	0.72207934	n
brain	0.99985623	n
brain	0.9996526	n
muscle artifact	0.96747714	y
other	0.76828086	n
other	0.9128124	n
muscle artifact	0.9427716	y
brain	0.6353332	n
other	0.75026757	n
other	0.7910181	n
other	0.67308915	n
brain	0.85601896	n
other	0.93240774	n
muscle artifact	0.95083547	y
brain	0.82033956	n
muscle artifact	0.5789123	y
other	0.95816106	n
brain	0.77283597	n
brain	0.9606838	y
other	0.70180225	n
other	0.6570387	n
brain	0.65071785	n
other	0.45541278	n
channel noise	0.5397433	y
other	0.9713963	y
other	0.5977453	y
muscle artifact	0.75806713	y
other	0.83560735	n
muscle artifact	0.82992214	y
brain	0.6253078	n
other	0.82892877	y
brain	0.41905573	y
other	0.9536178	n
other	0.93878686	n
other	0.6183039	n
other	0.9674744	n
other	0.87611383	n
brain	0.538165	n
other	0.57851505	n
other	0.5982581	n
other	0.8701879	n
brain	0.7529719	n
other	0.81791097	n
other	0.6493159	n
other	0.44052452	y
other	0.7892048	y
brain	0.42917442	n
muscle artifact	0.6190841	y
brain	0.6690671	n
eye blink	0.6267523	y
channel noise	0.7235672	y
other	0.74239594	n
other	0.73005575	n
other	0.97537005	y
other	0.69586116	n
other	0.68458813	n
