# Supplementary material for: Electroencephalography signatures of motor error and stimulus-driven attention in electrical muscle stimulation-induced wrist movements under motor imagery
Source: Front Hum Neurosci. 2026 Jan 27;19:1713908. doi: 10.3389/fnhum.2025.1713908 (PMC12887888; doi:10.3389/fnhum.2025.1713908)
Supplement: Supplementary file 2 [file Data_Sheet_2.zip › retained_and_rejected_comp/sub08_session1_d2_block0102.csv]

labels	y_pred_proba	excluded
eye blink	0.97086954	y
other	0.4982231	y
brain	0.99544346	n
eye blink	0.8111581	y
eye blink	0.9507507	y
muscle artifact	0.873687	y
eye blink	0.44010717	y
brain	0.99839056	n
other	0.52643883	y
brain	0.999797	n
eye blink	0.5716733	y
other	0.8862057	y
muscle artifact	0.9563069	y
brain	0.9961443	n
eye blink	0.9397805	y
brain	0.9407153	n
other	0.8224882	n
other	0.46561313	n
other	0.61139196	n
other	0.93261635	y
brain	0.98763216	n
brain	0.97640216	n
brain	0.44443262	n
muscle artifact	0.8134543	y
other	0.8866333	y
other	0.9942109	y
brain	0.62906176	n
other	0.62991625	n
brain	0.97306114	n
brain	0.5383786	n
brain	0.98309803	n
other	0.41327277	n
brain	0.7192385	n
eye blink	0.54299325	y
brain	0.5348016	n
other	0.6426583	n
brain	0.87441856	n
brain	0.8039715	n
other	0.6954044	n
eye blink	0.46001446	y
other	0.37438723	y
other	0.8511748	y
muscle artifact	0.8389066	y
other	0.48391706	n
brain	0.5843204	n
brain	0.8069329	n
brain	0.9043981	n
other	0.44632038	y
other	0.9525787	n
brain	0.72493464	n
other	0.5674901	n
brain	0.557866	n
other	0.55524284	y
brain	0.5585532	n
other	0.995523	y
other	0.5493825	n
brain	0.7914164	n
brain	0.70120955	n
other	0.6587636	n
other	0.9640088	n
other	0.96756655	n
other	0.8770599	n
other	0.80827904	n
brain	0.55010384	n
