# Supplementary material for: Electroencephalography signatures of motor error and stimulus-driven attention in electrical muscle stimulation-induced wrist movements under motor imagery
Source: Front Hum Neurosci. 2026 Jan 27;19:1713908. doi: 10.3389/fnhum.2025.1713908 (PMC12887888; doi:10.3389/fnhum.2025.1713908)
Supplement: Supplementary file 2 [file Data_Sheet_2.zip › retained_and_rejected_comp/sub08_session1_d2_block0304.csv]

labels	y_pred_proba	excluded
eye blink	0.9863168	y
brain	0.94660795	n
muscle artifact	0.90689266	y
brain	0.99994373	n
eye blink	0.99610984	y
brain	0.999868	n
brain	0.68179095	n
muscle artifact	0.98923475	y
brain	0.99730146	n
other	0.6901231	n
other	0.7400794	y
brain	0.7796583	n
brain	0.9990259	n
brain	0.99978906	n
eye blink	0.8329278	y
brain	0.43344387	n
other	0.84768045	y
other	0.6332321	y
other	0.82153624	n
other	0.8432696	y
muscle artifact	0.4789722	y
other	0.5094335	n
brain	0.93112946	n
other	0.6950679	y
other	0.58097714	n
brain	0.7523438	n
other	0.8116151	n
channel noise	0.65203106	y
other	0.4965111	n
other	0.78346056	y
brain	0.4446719	n
other	0.89224577	n
brain	0.621608	n
other	0.40480223	n
other	0.8461814	n
other	0.7881376	n
muscle artifact	0.6454235	y
other	0.5129795	n
brain	0.6100524	n
other	0.3910364	n
other	0.9527125	y
other	0.7404822	n
other	0.9426302	n
other	0.6085141	n
brain	0.5926558	n
other	0.84020615	n
brain	0.8560467	n
other	0.78329563	n
other	0.6892828	n
other	0.87795734	y
eye blink	0.41989535	n
eye blink	0.75143373	y
other	0.8626925	y
other	0.8968262	n
other	0.87753654	n
brain	0.6609895	n
other	0.7462419	y
brain	0.42793274	n
brain	0.5230486	n
other	0.61020213	n
other	0.85416156	n
other	0.90366876	n
other	0.8674725	y
muscle artifact	0.76213086	y
