# Supplementary material for: Electroencephalography signatures of motor error and stimulus-driven attention in electrical muscle stimulation-induced wrist movements under motor imagery
Source: Front Hum Neurosci. 2026 Jan 27;19:1713908. doi: 10.3389/fnhum.2025.1713908 (PMC12887888; doi:10.3389/fnhum.2025.1713908)
Supplement: Supplementary file 2 [file Data_Sheet_2.zip › retained_and_rejected_comp/sub08_session2_d1_block0506.csv]

labels	y_pred_proba	excluded
eye blink	0.96112126	y
eye blink	0.75133556	y
eye blink	0.81340384	y
other	0.54206246	y
brain	0.5378908	n
brain	0.99860424	n
brain	0.9999405	n
brain	0.46348184	y
brain	0.99972665	n
brain	0.91345584	n
brain	0.9997862	n
muscle artifact	0.7697339	y
other	0.8141333	n
other	0.49685153	n
muscle artifact	0.39111334	y
other	0.83626556	y
other	0.7781437	n
muscle artifact	0.99808306	y
eye blink	0.77487373	y
brain	0.5113189	n
brain	0.564012	n
brain	0.8690629	n
brain	0.9947406	n
brain	0.9157849	n
brain	0.86168957	n
brain	0.80762666	n
other	0.5646627	n
other	0.5723649	n
other	0.7991898	y
brain	0.7065531	n
other	0.748389	y
brain	0.54781795	n
other	0.48473096	n
other	0.6872816	y
other	0.77885795	n
brain	0.9645963	n
other	0.4761361	y
brain	0.8175206	y
other	0.6338218	n
brain	0.5027329	n
brain	0.7117193	n
brain	0.8341875	n
other	0.8199012	n
brain	0.9317382	n
eye blink	0.5063156	y
brain	0.8601968	n
brain	0.5337042	n
brain	0.7256142	n
brain	0.43399888	n
other	0.6522819	n
muscle artifact	0.7564122	y
brain	0.7480784	n
muscle artifact	0.66121566	y
other	0.83390456	n
other	0.5080496	y
brain	0.6511885	y
brain	0.5519881	n
brain	0.52719474	y
brain	0.61609524	n
other	0.5709704	n
muscle artifact	0.3937207	y
channel noise	0.65793145	y
brain	0.4850107	n
muscle artifact	0.34219322	n
