# Supplementary material for: Electroencephalography signatures of motor error and stimulus-driven attention in electrical muscle stimulation-induced wrist movements under motor imagery
Source: Front Hum Neurosci. 2026 Jan 27;19:1713908. doi: 10.3389/fnhum.2025.1713908 (PMC12887888; doi:10.3389/fnhum.2025.1713908)
Supplement: Supplementary file 2 [file Data_Sheet_2.zip › retained_and_rejected_comp/sub08_session2_d1_block0708.csv]

labels	y_pred_proba	excluded
eye blink	0.85549474	y
eye blink	0.90619946	y
eye blink	0.5754959	y
brain	0.9991907	n
brain	0.80286425	n
other	0.3533696	y
muscle artifact	0.54633224	y
brain	0.99936694	n
muscle artifact	0.9189596	y
brain	0.9997098	n
brain	0.99923515	n
brain	0.8613095	n
other	0.8834301	y
heart beat	0.548543	y
muscle artifact	0.6418813	y
other	0.9320682	n
other	0.3700166	y
other	0.75728035	y
eye blink	0.6055563	y
other	0.74605834	n
muscle artifact	0.4309829	y
other	0.52343214	n
brain	0.9309604	n
brain	0.95484495	n
other	0.7106976	n
brain	0.989246	n
brain	0.4527752	n
eye blink	0.3625152	y
other	0.690859	n
brain	0.92932427	n
other	0.8983123	n
brain	0.42776144	y
other	0.76582134	n
channel noise	0.9381191	y
brain	0.53695947	n
other	0.42460445	n
muscle artifact	0.9545753	y
eye blink	0.69523835	y
brain	0.9259191	n
brain	0.7582668	y
other	0.59312314	n
other	0.4968576	y
other	0.5872735	n
brain	0.6863735	n
other	0.56935656	y
eye blink	0.46599784	y
brain	0.5641868	n
other	0.77777374	n
other	0.313623	y
other	0.54140633	n
brain	0.583885	n
brain	0.6791729	n
other	0.6812405	y
other	0.73707765	n
other	0.6274575	n
other	0.5984721	n
other	0.68585026	n
other	0.7511174	n
other	0.62479436	n
eye blink	0.5670035	y
channel noise	0.30193397	y
channel noise	0.817112	y
other	0.99871755	y
brain	0.49210525	n
