# Supplementary material for: Electroencephalography signatures of motor error and stimulus-driven attention in electrical muscle stimulation-induced wrist movements under motor imagery
Source: Front Hum Neurosci. 2026 Jan 27;19:1713908. doi: 10.3389/fnhum.2025.1713908 (PMC12887888; doi:10.3389/fnhum.2025.1713908)
Supplement: Supplementary file 2 [file Data_Sheet_2.zip › retained_and_rejected_comp/sub08_session2_d2_block0910.csv]

labels	y_pred_proba	excluded
eye blink	0.8651437	y
eye blink	0.4200973	y
eye blink	0.94927704	y
brain	0.79572153	n
eye blink	0.88800895	y
brain	0.5653633	n
brain	0.99992836	n
muscle artifact	0.7158664	y
other	0.6859817	n
brain	0.99986815	n
muscle artifact	0.8287637	y
other	0.7053226	y
eye blink	0.50463355	y
muscle artifact	0.76871884	y
brain	0.78924394	y
brain	0.98269796	n
eye blink	0.9191661	y
brain	0.9960817	n
brain	0.99931425	n
other	0.6870315	n
brain	0.99953103	n
brain	0.6650165	n
muscle artifact	0.8630984	y
other	0.5730665	y
brain	0.6527745	n
eye blink	0.46828163	n
brain	0.6338823	n
brain	0.7014782	n
other	0.8587781	y
brain	0.49715817	n
brain	0.8244174	n
other	0.85159767	n
other	0.6394076	y
brain	0.6112505	n
other	0.44683906	y
brain	0.91643983	n
other	0.800069	y
other	0.57748336	n
brain	0.55099267	y
other	0.8431456	y
other	0.9529567	y
brain	0.8557543	n
eye blink	0.6494402	y
brain	0.7172852	n
other	0.72360706	n
brain	0.5248761	n
other	0.76822066	n
muscle artifact	0.6436977	y
brain	0.77813536	n
other	0.5654629	n
brain	0.6825467	n
other	0.6796561	n
other	0.9381902	y
muscle artifact	0.5164763	y
other	0.49622142	n
other	0.90220803	y
other	0.9518281	y
other	0.9601481	y
other	0.5993368	y
other	0.92133385	y
brain	0.9522332	n
other	0.57917166	n
other	0.790958	y
eye blink	0.8253212	y
