# Supplementary material for: Electroencephalography signatures of motor error and stimulus-driven attention in electrical muscle stimulation-induced wrist movements under motor imagery
Source: Front Hum Neurosci. 2026 Jan 27;19:1713908. doi: 10.3389/fnhum.2025.1713908 (PMC12887888; doi:10.3389/fnhum.2025.1713908)
Supplement: Supplementary file 2 [file Data_Sheet_2.zip › retained_and_rejected_comp/sub08_session2_d2_block1112.csv]

labels	y_pred_proba	excluded
eye blink	0.96136093	y
eye blink	0.5473339	y
eye blink	0.42248785	y
heart beat	0.33949077	y
other	0.9453909	y
brain	0.47880775	n
brain	0.95830315	n
muscle artifact	0.6059094	y
brain	0.9997585	n
other	0.93621606	y
other	0.8904357	y
other	0.7726478	y
muscle artifact	0.9609833	y
brain	0.99988437	n
brain	0.85513777	n
muscle artifact	0.36158153	y
muscle artifact	0.5970294	y
other	0.90487194	y
brain	0.99986494	n
brain	0.9992105	n
other	0.9474357	y
brain	0.95723355	n
muscle artifact	0.97482526	y
eye blink	0.45064244	y
other	0.82975143	n
other	0.4996286	y
other	0.4070054	n
brain	0.9131321	n
other	0.7779288	n
muscle artifact	0.3597665	y
brain	0.88038325	n
brain	0.94121695	n
other	0.61738443	n
brain	0.85134286	n
brain	0.8468327	n
other	0.9203224	y
brain	0.8111576	n
muscle artifact	0.8364796	y
other	0.4972396	y
other	0.94800115	n
brain	0.5656392	n
other	0.547406	n
other	0.65885574	y
other	0.63423675	y
other	0.94735336	n
other	0.93884194	y
other	0.838678	n
other	0.485748	y
other	0.84677684	y
other	0.71495116	n
brain	0.5444309	n
eye blink	0.5019606	y
muscle artifact	0.49636877	y
other	0.5887708	y
other	0.6954134	n
other	0.48554125	y
other	0.9621272	n
channel noise	0.43198103	y
other	0.9713855	n
other	0.5827055	n
other	0.9908824	y
other	0.99597967	y
other	0.44344646	n
other	0.8161359	y
