# Supplementary material for: Electroencephalography signatures of motor error and stimulus-driven attention in electrical muscle stimulation-induced wrist movements under motor imagery
Source: Front Hum Neurosci. 2026 Jan 27;19:1713908. doi: 10.3389/fnhum.2025.1713908 (PMC12887888; doi:10.3389/fnhum.2025.1713908)
Supplement: Supplementary file 2 [file Data_Sheet_2.zip › retained_and_rejected_comp/sub08_session3_d1_block0910.csv]

labels	y_pred_proba	excluded
eye blink	0.69329613	y
eye blink	0.9818777	y
brain	0.6592375	n
eye blink	0.30036187	y
brain	0.9997914	n
other	0.7622562	y
brain	0.99953276	n
brain	0.9961593	n
brain	0.9997545	n
muscle artifact	0.7388815	y
other	0.758895	n
brain	0.90969676	n
other	0.5156887	n
brain	0.99975705	n
brain	0.992756	n
other	0.9759444	y
brain	0.9449368	n
muscle artifact	0.827532	y
muscle artifact	0.7257384	y
muscle artifact	0.95453703	y
eye blink	0.47821692	n
eye blink	0.5721328	y
other	0.6026482	n
brain	0.8188021	n
brain	0.5706153	y
brain	0.67720485	n
other	0.9076517	n
brain	0.8347515	n
other	0.59222406	n
other	0.4890772	n
eye blink	0.29511267	y
other	0.90653557	y
other	0.49820998	n
other	0.8276266	n
brain	0.873378	n
muscle artifact	0.45053712	y
other	0.716655	n
other	0.563375	n
other	0.9029889	n
other	0.6618434	n
other	0.6579437	y
other	0.6220515	n
brain	0.60620475	n
other	0.42044294	y
other	0.70128864	n
other	0.52646637	y
other	0.9948832	y
channel noise	0.32902515	y
other	0.66817343	n
other	0.9659302	n
other	0.89222467	n
muscle artifact	0.44950172	y
other	0.7551008	n
other	0.99159694	y
other	0.83471274	n
other	0.97262967	y
other	0.9358207	n
other	0.7061595	n
other	0.45032948	y
other	0.90388036	n
other	0.968778	n
other	0.8722088	n
other	0.90064	n
other	0.9776437	y
