# Supplementary material for: Electroencephalography signatures of motor error and stimulus-driven attention in electrical muscle stimulation-induced wrist movements under motor imagery
Source: Front Hum Neurosci. 2026 Jan 27;19:1713908. doi: 10.3389/fnhum.2025.1713908 (PMC12887888; doi:10.3389/fnhum.2025.1713908)
Supplement: Supplementary file 2 [file Data_Sheet_2.zip › retained_and_rejected_comp/sub08_session3_d1_block1112.csv]

labels	y_pred_proba	excluded
eye blink	0.55521894	y
eye blink	0.9303653	y
eye blink	0.8289601	y
brain	0.9999405	n
brain	0.9994957	n
other	0.8848506	n
muscle artifact	0.74703383	y
brain	0.99751335	n
brain	0.99984324	n
other	0.6184406	n
other	0.47932363	n
other	0.63820183	n
eye blink	0.4292611	y
brain	0.99939066	n
brain	0.74265605	n
eye blink	0.5703947	y
brain	0.9557884	n
other	0.9545214	n
other	0.9514713	n
brain	0.97987133	n
muscle artifact	0.58448714	y
brain	0.5031505	n
brain	0.75539804	n
other	0.8642512	n
brain	0.99906516	n
eye blink	0.9644507	y
other	0.837826	n
brain	0.43898308	y
brain	0.9985796	n
other	0.91719985	n
other	0.6975309	y
brain	0.798772	n
other	0.9104011	n
other	0.6457231	y
brain	0.7332051	n
other	0.5270867	y
brain	0.8869355	n
other	0.6174294	n
channel noise	0.90528417	y
heart beat	0.4980998	y
other	0.60660195	y
brain	0.6595319	n
other	0.8048743	n
muscle artifact	0.5236834	y
brain	0.6401857	n
other	0.5038312	n
muscle artifact	0.995898	y
other	0.9656222	n
other	0.9455419	n
eye blink	0.7353314	y
other	0.69614863	y
brain	0.6387234	n
other	0.62139904	n
other	0.9006442	n
other	0.5903663	n
other	0.8480914	y
other	0.62261105	n
other	0.5859221	n
other	0.9303238	y
other	0.9183687	n
other	0.6122631	n
brain	0.55618966	n
other	0.3323145	y
other	0.99467677	y
