# Supplementary material for: Electroencephalography signatures of motor error and stimulus-driven attention in electrical muscle stimulation-induced wrist movements under motor imagery
Source: Front Hum Neurosci. 2026 Jan 27;19:1713908. doi: 10.3389/fnhum.2025.1713908 (PMC12887888; doi:10.3389/fnhum.2025.1713908)
Supplement: Supplementary file 2 [file Data_Sheet_2.zip › retained_and_rejected_comp/sub08_session3_d2_block0506.csv]

labels	y_pred_proba	excluded
eye blink	0.97241616	y
eye blink	0.64229745	y
eye blink	0.8696936	y
eye blink	0.64413005	y
brain	0.99979454	n
brain	0.48270836	n
brain	0.8521928	n
muscle artifact	0.87550783	y
brain	0.99731416	n
heart beat	0.48531392	y
brain	0.51562214	n
muscle artifact	0.46049196	y
brain	0.54689765	y
brain	0.52200305	n
brain	0.6828255	n
brain	0.7005633	n
brain	0.9991843	y
muscle artifact	0.67947567	y
muscle artifact	0.9919283	y
other	0.6270661	n
other	0.5813651	y
brain	0.41291133	y
brain	0.9792533	n
brain	0.97090125	n
brain	0.9997729	n
brain	0.8073148	n
brain	0.6714119	n
eye blink	0.7211696	y
brain	0.47392476	n
brain	0.9894837	n
brain	0.7620323	n
other	0.44820255	n
other	0.48147956	y
other	0.47967055	n
other	0.82547545	n
brain	0.7542232	n
other	0.9717674	y
brain	0.47323668	n
eye blink	0.51326233	n
brain	0.98140085	n
brain	0.6826643	n
brain	0.9689337	n
other	0.9663508	n
brain	0.6787698	n
muscle artifact	0.7782042	y
other	0.8606609	y
other	0.58532184	n
other	0.61821634	y
brain	0.909698	n
other	0.9595165	y
other	0.68409216	n
brain	0.40317184	n
brain	0.59675425	n
other	0.5600292	n
brain	0.51590955	n
other	0.4243936	n
other	0.7976583	y
brain	0.5210192	y
brain	0.70839834	y
other	0.8420616	n
other	0.79975843	y
brain	0.782498	n
other	0.81972396	n
other	0.84041494	n
