# Supplementary material for: Electroencephalography signatures of motor error and stimulus-driven attention in electrical muscle stimulation-induced wrist movements under motor imagery
Source: Front Hum Neurosci. 2026 Jan 27;19:1713908. doi: 10.3389/fnhum.2025.1713908 (PMC12887888; doi:10.3389/fnhum.2025.1713908)
Supplement: Supplementary file 2 [file Data_Sheet_2.zip › retained_and_rejected_comp/sub08_session3_d2_block0708.csv]

labels	y_pred_proba	excluded
eye blink	0.90756494	y
eye blink	0.80500805	y
eye blink	0.93739426	y
brain	0.7409261	n
brain	0.4661759	y
eye blink	0.95939183	y
other	0.34966007	n
muscle artifact	0.9401244	y
other	0.84706545	y
brain	0.9995047	n
eye blink	0.35766888	n
brain	0.99909097	n
other	0.91145205	n
muscle artifact	0.7764095	y
other	0.6155847	y
brain	0.6824425	n
other	0.64855826	y
muscle artifact	0.74250644	y
muscle artifact	0.4711573	y
other	0.3835793	n
other	0.72472453	n
other	0.81025016	n
brain	0.3677277	n
muscle artifact	0.7700933	y
muscle artifact	0.894026	y
brain	0.8696635	n
brain	0.99602115	n
brain	0.47490478	n
brain	0.7808345	n
brain	0.9994868	n
muscle artifact	0.8712572	y
brain	0.9986276	n
other	0.8271104	y
other	0.49058163	y
other	0.5459286	y
other	0.34773666	y
other	0.78438884	y
other	0.714349	n
brain	0.9981004	n
brain	0.60371935	n
brain	0.87063706	n
other	0.97977984	y
brain	0.8485545	n
other	0.70754355	n
muscle artifact	0.4180411	y
other	0.66488266	n
other	0.44507968	y
brain	0.7121084	n
other	0.78669757	n
other	0.5428206	y
other	0.4091242	y
other	0.6796561	n
eye blink	0.65641	y
other	0.9741119	y
brain	0.75190395	n
other	0.3961591	y
eye blink	0.49434173	y
other	0.57047695	y
other	0.46826857	n
brain	0.9567942	n
brain	0.5376	n
brain	0.783472	n
other	0.78838235	n
other	0.6950274	n
