# Supplementary material for: Electroencephalography signatures of motor error and stimulus-driven attention in electrical muscle stimulation-induced wrist movements under motor imagery
Source: Front Hum Neurosci. 2026 Jan 27;19:1713908. doi: 10.3389/fnhum.2025.1713908 (PMC12887888; doi:10.3389/fnhum.2025.1713908)
Supplement: Supplementary file 2 [file Data_Sheet_2.zip › retained_and_rejected_comp/sub09_session1_d1_block0102.csv]

labels	y_pred_proba	excluded
eye blink	0.9633379	y
brain	0.42255569	y
heart beat	0.80371654	y
muscle artifact	0.36045775	y
muscle artifact	0.9966131	y
muscle artifact	0.9225112	y
brain	0.9993722	n
muscle artifact	0.9644226	y
brain	0.98047	n
other	0.5083322	y
muscle artifact	0.98009694	y
muscle artifact	0.9932618	y
eye blink	0.53244525	y
muscle artifact	0.91947496	y
muscle artifact	0.96208906	y
muscle artifact	0.9880592	y
muscle artifact	0.8686108	y
muscle artifact	0.9945115	y
muscle artifact	0.99054384	y
brain	0.9697008	n
muscle artifact	0.98580897	y
heart beat	0.8710216	n
muscle artifact	0.98460674	y
brain	0.99086213	n
brain	0.62714964	n
other	0.69199055	y
brain	0.971053	n
brain	0.99857885	n
brain	0.42047146	y
muscle artifact	0.9886874	y
eye blink	0.9996302	y
brain	0.9982226	n
brain	0.77364546	y
brain	0.7897302	n
brain	0.6210026	n
brain	0.7741875	n
eye blink	0.4454185	y
brain	0.91134226	n
other	0.46381384	n
eye blink	0.4889089	n
brain	0.5613596	n
other	0.7212905	n
other	0.43247384	n
other	0.94256496	n
heart beat	0.5625763	n
brain	0.86465317	n
other	0.8805783	n
other	0.49215293	n
brain	0.7473471	n
other	0.505894	n
brain	0.5897275	n
brain	0.46645167	n
brain	0.37840927	y
other	0.8858018	n
other	0.70483667	y
brain	0.60770845	n
other	0.98865604	y
channel noise	0.5668925	y
channel noise	0.799091	y
other	0.63642704	y
other	0.39683104	n
other	0.76897717	n
brain	0.50527716	n
other	0.93725175	y
