# Supplementary material for: Electroencephalography signatures of motor error and stimulus-driven attention in electrical muscle stimulation-induced wrist movements under motor imagery
Source: Front Hum Neurosci. 2026 Jan 27;19:1713908. doi: 10.3389/fnhum.2025.1713908 (PMC12887888; doi:10.3389/fnhum.2025.1713908)
Supplement: Supplementary file 2 [file Data_Sheet_2.zip › retained_and_rejected_comp/sub09_session1_d1_block0304.csv]

labels	y_pred_proba	excluded
eye blink	0.97930574	y
eye blink	0.41623145	y
other	0.44210187	y
brain	0.47401625	y
muscle artifact	0.9994059	y
other	0.61794746	y
eye blink	0.9930126	y
brain	0.9977387	n
muscle artifact	0.92115986	y
other	0.42382267	y
muscle artifact	0.926181	y
brain	0.9126906	n
other	0.5460501	n
other	0.5892217	y
brain	0.9740054	n
brain	0.9962987	n
brain	0.99540377	n
muscle artifact	0.9585736	y
brain	0.45850205	n
heart beat	0.5765392	y
other	0.4487524	y
muscle artifact	0.76006144	y
muscle artifact	0.72532773	y
brain	0.4818938	y
brain	0.5715402	n
brain	0.96514964	n
brain	0.96195257	n
other	0.6362257	n
brain	0.9272516	n
muscle artifact	0.5821923	y
muscle artifact	0.96021307	y
other	0.84109664	y
brain	0.56891793	n
brain	0.5710287	n
brain	0.48129365	n
other	0.9098449	y
other	0.5629159	y
brain	0.586495	n
other	0.8307539	n
brain	0.6119905	y
other	0.4655282	n
brain	0.7712963	n
eye blink	0.5003233	y
muscle artifact	0.48418224	y
other	0.3591901	y
other	0.8601653	n
other	0.4391459	y
other	0.90610814	n
other	0.45540395	y
other	0.85702825	n
other	0.7011714	n
other	0.8500571	n
other	0.8226724	n
brain	0.95534396	n
other	0.8801305	n
channel noise	0.8858067	y
brain	0.6532813	n
brain	0.7038461	n
other	0.9354868	n
brain	0.66026425	n
brain	0.97142214	n
other	0.9929112	y
other	0.69705725	n
other	0.82045317	y
