# Supplementary material for: Electroencephalography signatures of motor error and stimulus-driven attention in electrical muscle stimulation-induced wrist movements under motor imagery
Source: Front Hum Neurosci. 2026 Jan 27;19:1713908. doi: 10.3389/fnhum.2025.1713908 (PMC12887888; doi:10.3389/fnhum.2025.1713908)
Supplement: Supplementary file 2 [file Data_Sheet_2.zip › retained_and_rejected_comp/sub09_session1_d2_block0102.csv]

labels	y_pred_proba	excluded
eye blink	0.97615016	y
brain	0.725974	n
eye blink	0.9974742	y
brain	0.99165106	n
brain	0.9992022	n
brain	0.9992851	n
brain	0.99365216	n
other	0.5336405	n
other	0.71995765	y
other	0.42491654	y
other	0.51651096	n
other	0.8240551	n
brain	0.5722344	n
other	0.62442154	y
brain	0.69403166	n
brain	0.86611915	n
heart beat	0.5333533	n
other	0.8123971	n
brain	0.60802746	n
brain	0.8555511	n
brain	0.97206086	n
muscle artifact	0.75671244	y
other	0.66419667	n
muscle artifact	0.7082821	y
brain	0.8449107	n
other	0.61276513	y
other	0.9301049	n
muscle artifact	0.8906292	y
brain	0.5906904	n
brain	0.315207	y
other	0.50452495	y
brain	0.9561107	n
other	0.39274687	y
brain	0.84304285	n
brain	0.92921144	n
brain	0.6638123	n
other	0.5135547	y
other	0.7091464	y
muscle artifact	0.94497347	y
brain	0.7501846	n
other	0.7058963	n
other	0.66745925	n
brain	0.5727154	n
brain	0.48688182	n
muscle artifact	0.86625504	y
other	0.57511985	y
brain	0.6161242	n
other	0.6482357	n
other	0.74099815	n
brain	0.6858544	n
muscle artifact	0.50845444	y
brain	0.42338818	n
other	0.4301027	y
other	0.7927397	y
other	0.6101102	n
other	0.7246882	n
muscle artifact	0.43669468	y
brain	0.9699133	n
other	0.5960171	n
other	0.90588015	y
other	0.92473525	n
other	0.6610048	n
other	0.6033366	n
other	0.8087162	n
