# Supplementary material for: Electroencephalography signatures of motor error and stimulus-driven attention in electrical muscle stimulation-induced wrist movements under motor imagery
Source: Front Hum Neurosci. 2026 Jan 27;19:1713908. doi: 10.3389/fnhum.2025.1713908 (PMC12887888; doi:10.3389/fnhum.2025.1713908)
Supplement: Supplementary file 2 [file Data_Sheet_2.zip › retained_and_rejected_comp/sub09_session1_d2_block0304.csv]

labels	y_pred_proba	excluded
eye blink	0.992288	y
brain	0.53562766	n
eye blink	0.98081744	y
muscle artifact	0.8520985	y
brain	0.99145615	n
brain	0.98023	n
muscle artifact	0.80333924	n
brain	0.93014175	n
brain	0.99778545	n
brain	0.52562445	n
heart beat	0.88357484	y
other	0.82702273	y
muscle artifact	0.9385181	y
muscle artifact	0.6721277	y
other	0.44983557	y
other	0.72267175	y
eye blink	0.70490915	y
other	0.4831658	n
brain	0.55394214	n
brain	0.9997233	n
other	0.7119075	y
muscle artifact	0.6494006	y
brain	0.5003347	n
brain	0.9526077	n
muscle artifact	0.9826366	y
muscle artifact	0.7965567	y
brain	0.95965827	n
brain	0.82323766	y
muscle artifact	0.92662805	y
brain	0.993488	n
brain	0.91380537	n
brain	0.9355642	n
brain	0.66290355	n
muscle artifact	0.87812144	y
eye blink	0.36431324	y
muscle artifact	0.86090803	y
other	0.80944926	n
brain	0.65607077	n
brain	0.8950777	n
other	0.59156096	y
brain	0.5375683	n
muscle artifact	0.98988706	y
brain	0.63050187	n
brain	0.9695282	n
other	0.6424405	n
other	0.9071785	n
other	0.76063824	y
muscle artifact	0.68852836	y
muscle artifact	0.76042044	y
brain	0.37042242	n
brain	0.77926373	n
other	0.3471425	n
other	0.80463743	y
brain	0.46136177	n
brain	0.5701096	n
other	0.6207848	n
other	0.96803355	y
other	0.48072338	n
other	0.8097639	n
other	0.8477055	n
other	0.39307842	n
other	0.5885801	n
other	0.8746306	n
other	0.7018971	n
