# Supplementary material for: Electroencephalography signatures of motor error and stimulus-driven attention in electrical muscle stimulation-induced wrist movements under motor imagery
Source: Front Hum Neurosci. 2026 Jan 27;19:1713908. doi: 10.3389/fnhum.2025.1713908 (PMC12887888; doi:10.3389/fnhum.2025.1713908)
Supplement: Supplementary file 2 [file Data_Sheet_2.zip › retained_and_rejected_comp/sub09_session2_d1_block0910.csv]

labels	y_pred_proba	excluded
eye blink	0.91996074	y
other	0.64519924	y
eye blink	0.8682666	y
other	0.43163884	y
eye blink	0.4435213	y
muscle artifact	0.9890944	y
muscle artifact	0.75910425	y
heart beat	0.40819055	y
muscle artifact	0.76888835	y
muscle artifact	0.7667546	y
muscle artifact	0.9974266	y
brain	0.8591926	n
other	0.74063987	y
muscle artifact	0.97653514	y
muscle artifact	0.98689353	y
muscle artifact	0.9871722	y
muscle artifact	0.9842136	y
muscle artifact	0.9946841	y
muscle artifact	0.99852884	y
muscle artifact	0.99869305	y
brain	0.9030223	n
muscle artifact	0.9193882	y
brain	0.78415996	n
muscle artifact	0.8719405	y
brain	0.9843359	n
muscle artifact	0.87316966	y
muscle artifact	0.8973495	y
brain	0.9925022	n
other	0.8557366	y
heart beat	0.4983939	y
brain	0.7474924	n
eye blink	0.6732227	y
brain	0.5598203	n
muscle artifact	0.8600826	y
eye blink	0.77128494	y
brain	0.7550243	y
brain	0.96367884	n
other	0.73049366	n
brain	0.93868226	n
brain	0.648649	n
muscle artifact	0.98935455	y
other	0.35793787	y
brain	0.94194883	n
other	0.68419945	n
other	0.89086235	n
other	0.5837793	n
other	0.3979622	y
other	0.7212585	n
other	0.40316176	n
other	0.8745462	n
other	0.5095751	n
other	0.34555632	y
other	0.6844421	n
eye blink	0.5283756	y
brain	0.4797273	n
brain	0.5070215	n
muscle artifact	0.9103029	y
eye blink	0.8323754	y
other	0.5857579	n
other	0.8506058	y
other	0.5996112	n
brain	0.8389676	n
other	0.86513734	n
other	0.8005559	n
