# Supplementary material for: Electroencephalography signatures of motor error and stimulus-driven attention in electrical muscle stimulation-induced wrist movements under motor imagery
Source: Front Hum Neurosci. 2026 Jan 27;19:1713908. doi: 10.3389/fnhum.2025.1713908 (PMC12887888; doi:10.3389/fnhum.2025.1713908)
Supplement: Supplementary file 2 [file Data_Sheet_2.zip › retained_and_rejected_comp/sub09_session2_d1_block1112.csv]

labels	y_pred_proba	excluded
eye blink	0.9823451	y
other	0.6172351	y
other	0.65697384	y
eye blink	0.9859663	y
brain	0.4750231	y
other	0.66295445	n
brain	0.6557659	n
eye blink	0.3868533	y
other	0.54650605	y
muscle artifact	0.9833568	y
muscle artifact	0.9585539	y
muscle artifact	0.88610935	y
other	0.79433	y
muscle artifact	0.8927613	y
muscle artifact	0.98669386	y
other	0.826309	n
muscle artifact	0.85268664	y
brain	0.96367466	n
other	0.5918867	n
muscle artifact	0.82593906	y
muscle artifact	0.70739484	y
brain	0.9981839	n
brain	0.99594426	n
other	0.4215979	y
muscle artifact	0.8204586	y
brain	0.99191135	n
other	0.9224331	y
brain	0.7853756	y
eye blink	0.81343096	y
muscle artifact	0.9553554	y
other	0.8379668	n
muscle artifact	0.99335384	y
other	0.9724733	y
other	0.45961377	n
eye blink	0.44467145	y
other	0.3507076	y
other	0.82204735	n
other	0.62751365	n
muscle artifact	0.6904695	y
other	0.5100838	n
muscle artifact	0.9721828	y
brain	0.9430558	n
eye blink	0.8774479	y
other	0.8375063	n
other	0.9088594	n
other	0.83798486	n
muscle artifact	0.685666	y
muscle artifact	0.405481	y
eye blink	0.9776332	y
other	0.6326163	n
other	0.980835	y
other	0.77734685	n
brain	0.6318894	n
other	0.9297163	n
brain	0.52180445	n
other	0.5141765	n
brain	0.55589217	n
other	0.7704445	y
other	0.54599404	y
other	0.73247546	n
other	0.73148036	n
other	0.8864731	y
other	0.8341221	n
brain	0.9438528	n
