# Supplementary material for: Electroencephalography signatures of motor error and stimulus-driven attention in electrical muscle stimulation-induced wrist movements under motor imagery
Source: Front Hum Neurosci. 2026 Jan 27;19:1713908. doi: 10.3389/fnhum.2025.1713908 (PMC12887888; doi:10.3389/fnhum.2025.1713908)
Supplement: Supplementary file 2 [file Data_Sheet_2.zip › retained_and_rejected_comp/sub09_session2_d2_block0506.csv]

labels	y_pred_proba	excluded
eye blink	0.8366797	y
eye blink	0.8407722	y
eye blink	0.807843	y
brain	0.79754406	n
brain	0.97100675	n
brain	0.47123057	y
brain	0.35214922	y
brain	0.99939	n
brain	0.97899765	n
eye blink	0.7365507	y
brain	0.9977449	n
other	0.8739479	y
heart beat	0.8871559	n
eye blink	0.44389835	y
muscle artifact	0.86552006	y
muscle artifact	0.9596324	y
muscle artifact	0.991179	y
muscle artifact	0.8118737	y
brain	0.7991683	n
other	0.42758715	y
brain	0.9283042	n
brain	0.89454824	n
other	0.7747829	n
brain	0.9110639	n
muscle artifact	0.8424083	y
brain	0.5019779	y
other	0.6103438	y
brain	0.9859922	n
brain	0.94006586	n
brain	0.795711	n
muscle artifact	0.7508738	y
brain	0.44081646	n
muscle artifact	0.50385857	y
other	0.31091422	y
eye blink	0.6689644	y
muscle artifact	0.4452297	y
muscle artifact	0.9931661	y
muscle artifact	0.99402535	y
other	0.63608426	n
brain	0.7507038	n
other	0.8849932	y
other	0.63136935	n
other	0.7546507	n
other	0.4330839	n
muscle artifact	0.9987267	y
other	0.90416956	y
eye blink	0.46788615	y
other	0.7729389	n
muscle artifact	0.76483685	y
muscle artifact	0.9572954	y
brain	0.6625016	n
brain	0.4765911	n
other	0.5357383	y
eye blink	0.56356496	y
other	0.38691583	y
brain	0.3963427	y
brain	0.773187	n
other	0.57923734	n
brain	0.6753178	n
other	0.5951103	n
muscle artifact	0.56891954	y
other	0.5111351	n
other	0.9242113	n
other	0.9538062	y
