# Supplementary material for: Electroencephalography signatures of motor error and stimulus-driven attention in electrical muscle stimulation-induced wrist movements under motor imagery
Source: Front Hum Neurosci. 2026 Jan 27;19:1713908. doi: 10.3389/fnhum.2025.1713908 (PMC12887888; doi:10.3389/fnhum.2025.1713908)
Supplement: Supplementary file 2 [file Data_Sheet_2.zip › retained_and_rejected_comp/sub09_session2_d2_block0708.csv]

labels	y_pred_proba	excluded
eye blink	0.95815796	y
other	0.42993942	y
eye blink	0.9232245	y
brain	0.5462338	y
brain	0.52593935	n
muscle artifact	0.8301598	y
muscle artifact	0.97523415	y
brain	0.8376105	y
muscle artifact	0.88911533	y
brain	0.99416155	n
brain	0.46667972	n
brain	0.98328584	n
brain	0.32059285	n
brain	0.99147975	n
muscle artifact	0.97743803	y
muscle artifact	0.98572904	y
muscle artifact	0.9616419	y
muscle artifact	0.61720544	y
eye blink	0.8909563	y
muscle artifact	0.99139416	y
muscle artifact	0.9104148	y
muscle artifact	0.7903988	y
muscle artifact	0.998869	y
eye blink	0.44169506	n
brain	0.62130094	n
muscle artifact	0.9977444	y
eye blink	0.84834504	n
brain	0.9103385	y
muscle artifact	0.99058783	y
brain	0.9304069	n
muscle artifact	0.5403684	y
muscle artifact	0.9862027	y
brain	0.986289	n
muscle artifact	0.96391773	y
brain	0.75409514	y
other	0.70376956	n
brain	0.6277374	n
brain	0.7469716	n
brain	0.7664218	n
heart beat	0.58698833	y
other	0.7329261	n
brain	0.99067324	n
brain	0.78247005	n
muscle artifact	0.5447919	y
other	0.87668014	n
other	0.5972096	n
other	0.576314	n
brain	0.4839442	n
brain	0.95135856	n
muscle artifact	0.7137488	n
eye blink	0.7792574	y
other	0.8938542	n
other	0.8214651	y
other	0.48595873	n
other	0.8069603	n
brain	0.6450974	n
brain	0.49450117	y
other	0.7389987	n
other	0.56960183	n
brain	0.69866073	n
other	0.61288494	y
muscle artifact	0.872753	y
channel noise	0.76003325	y
