# Supplementary material for: Electroencephalography signatures of motor error and stimulus-driven attention in electrical muscle stimulation-induced wrist movements under motor imagery
Source: Front Hum Neurosci. 2026 Jan 27;19:1713908. doi: 10.3389/fnhum.2025.1713908 (PMC12887888; doi:10.3389/fnhum.2025.1713908)
Supplement: Supplementary file 2 [file Data_Sheet_2.zip › retained_and_rejected_comp/sub09_session3_d1_block0506.csv]

labels	y_pred_proba	excluded
eye blink	0.9147641	y
other	0.6725154	y
eye blink	0.7823235	y
other	0.6195524	y
other	0.65585464	n
other	0.6865559	n
heart beat	0.5205586	n
other	0.5027379	y
heart beat	0.61687654	n
other	0.8855996	y
muscle artifact	0.9733937	y
muscle artifact	0.9984795	y
muscle artifact	0.49799085	y
brain	0.53291583	n
other	0.4274596	y
brain	0.8820073	n
muscle artifact	0.962904	y
muscle artifact	0.9200988	y
muscle artifact	0.9852617	y
brain	0.99294347	n
muscle artifact	0.9193465	y
brain	0.9993989	n
muscle artifact	0.9923676	y
other	0.49993312	y
muscle artifact	0.99668527	y
other	0.89692897	n
brain	0.9939444	n
other	0.5814055	n
eye blink	0.46433213	y
muscle artifact	0.9753728	y
brain	0.8461782	n
other	0.5691366	n
muscle artifact	0.99332917	y
muscle artifact	0.42792875	y
muscle artifact	0.9668226	y
brain	0.35335582	y
muscle artifact	0.86518466	y
muscle artifact	0.9048111	y
other	0.91242903	n
brain	0.86130196	n
muscle artifact	0.80243117	y
eye blink	0.9336063	y
other	0.46907616	y
brain	0.7744308	n
other	0.6446099	y
brain	0.90349257	n
brain	0.7268313	y
heart beat	0.3065216	y
brain	0.7419772	n
brain	0.9724041	n
brain	0.6565476	n
other	0.5176427	y
brain	0.58280534	n
other	0.90221834	n
other	0.8491906	y
other	0.840197	n
other	0.7705425	y
other	0.6423887	y
heart beat	0.3634762	n
other	0.6637416	n
brain	0.89389265	n
other	0.9570427	y
other	0.42606902	y
other	0.8669851	y
