# Supplementary material for: Electroencephalography signatures of motor error and stimulus-driven attention in electrical muscle stimulation-induced wrist movements under motor imagery
Source: Front Hum Neurosci. 2026 Jan 27;19:1713908. doi: 10.3389/fnhum.2025.1713908 (PMC12887888; doi:10.3389/fnhum.2025.1713908)
Supplement: Supplementary file 2 [file Data_Sheet_2.zip › retained_and_rejected_comp/sub09_session3_d1_block0708.csv]

labels	y_pred_proba	excluded
eye blink	0.7226412	y
other	0.47094122	y
eye blink	0.52747506	y
muscle artifact	0.98341393	y
brain	0.6643779	y
heart beat	0.6250098	y
muscle artifact	0.98262393	y
muscle artifact	0.95973307	y
other	0.42275992	y
muscle artifact	0.54426455	y
other	0.8741524	y
muscle artifact	0.9510782	y
muscle artifact	0.98805946	y
brain	0.5219009	n
other	0.69235903	y
muscle artifact	0.99460983	y
brain	0.9827351	n
muscle artifact	0.8902004	y
muscle artifact	0.9961264	y
muscle artifact	0.9845084	y
brain	0.9834682	n
muscle artifact	0.9122136	y
brain	0.8622341	n
other	0.51447266	n
muscle artifact	0.9848801	y
other	0.46253622	n
eye blink	0.9628285	y
muscle artifact	0.88290906	y
muscle artifact	0.90965104	y
brain	0.9956593	n
muscle artifact	0.7601031	y
muscle artifact	0.9841689	y
brain	0.5535967	n
brain	0.50996697	n
other	0.803676	n
other	0.9114417	n
other	0.8974223	y
brain	0.95959485	n
brain	0.48329034	n
muscle artifact	0.94501036	y
other	0.45014992	n
other	0.7181348	n
muscle artifact	0.6178532	y
other	0.69068253	y
eye blink	0.62772083	y
brain	0.8278425	y
other	0.3603511	n
brain	0.3798415	n
other	0.459671	y
other	0.64183366	y
brain	0.53805614	n
brain	0.9897858	n
eye blink	0.70270884	y
other	0.81280667	y
other	0.7816458	n
other	0.5340798	n
other	0.4294665	y
other	0.6009762	y
other	0.96903414	n
eye blink	0.49945682	y
other	0.5973579	y
other	0.6653571	n
brain	0.66482973	n
other	0.6214303	n
