# Supplementary material for: Electroencephalography signatures of motor error and stimulus-driven attention in electrical muscle stimulation-induced wrist movements under motor imagery
Source: Front Hum Neurosci. 2026 Jan 27;19:1713908. doi: 10.3389/fnhum.2025.1713908 (PMC12887888; doi:10.3389/fnhum.2025.1713908)
Supplement: Supplementary file 2 [file Data_Sheet_2.zip › retained_and_rejected_comp/sub09_session3_d2_block0910.csv]

labels	y_pred_proba	excluded
eye blink	0.96724343	y
eye blink	0.5746038	y
heart beat	0.6440891	y
eye blink	0.8023373	y
other	0.32131344	y
muscle artifact	0.3392163	y
brain	0.9969302	n
eye blink	0.7977778	y
muscle artifact	0.5187062	y
other	0.7295754	n
muscle artifact	0.9729083	y
brain	0.99681836	n
other	0.46258035	y
eye blink	0.93097067	y
other	0.696661	y
brain	0.9944947	n
muscle artifact	0.3183915	n
muscle artifact	0.9933413	y
muscle artifact	0.6833761	y
brain	0.82552457	n
brain	0.97939223	n
brain	0.9326334	n
other	0.74284565	n
other	0.78455526	n
heart beat	0.48557073	n
other	0.76352906	y
muscle artifact	0.9864823	y
eye blink	0.67970204	y
brain	0.43151975	n
brain	0.54861677	y
heart beat	0.5262745	n
brain	0.6364423	n
muscle artifact	0.92053115	y
muscle artifact	0.7984618	y
brain	0.8514785	n
other	0.67080677	n
muscle artifact	0.46525759	y
other	0.6447269	n
brain	0.73624253	n
muscle artifact	0.9961273	y
brain	0.42227468	y
other	0.7118181	y
eye blink	0.5772485	y
brain	0.8959743	n
muscle artifact	0.84053844	y
other	0.52670187	n
muscle artifact	0.9476303	y
other	0.6430719	n
muscle artifact	0.8288546	y
eye blink	0.38400602	n
eye blink	0.9322632	y
brain	0.8684201	n
other	0.43205786	n
brain	0.58996654	n
brain	0.68658024	n
brain	0.6621183	n
brain	0.6565914	n
other	0.54627156	y
other	0.6221514	n
muscle artifact	0.8571451	y
brain	0.6905345	n
other	0.7329811	n
brain	0.6969731	n
other	0.9445716	y
