# Supplementary material for: Electroencephalography signatures of motor error and stimulus-driven attention in electrical muscle stimulation-induced wrist movements under motor imagery
Source: Front Hum Neurosci. 2026 Jan 27;19:1713908. doi: 10.3389/fnhum.2025.1713908 (PMC12887888; doi:10.3389/fnhum.2025.1713908)
Supplement: Supplementary file 2 [file Data_Sheet_2.zip › retained_and_rejected_comp/sub09_session3_d2_block1112.csv]

labels	y_pred_proba	excluded
eye blink	0.9532154	y
eye blink	0.77479047	y
eye blink	0.9408784	y
heart beat	0.60191333	n
brain	0.97470325	n
heart beat	0.63686633	y
eye blink	0.84382725	n
brain	0.99781793	n
other	0.5988989	n
brain	0.66736734	y
eye blink	0.77846897	y
muscle artifact	0.93636	y
brain	0.996916	n
eye blink	0.3909032	y
other	0.47950712	n
muscle artifact	0.39362684	y
brain	0.8809736	n
brain	0.4318787	n
brain	0.98157907	n
muscle artifact	0.97259164	y
heart beat	0.62553215	y
brain	0.7853075	n
brain	0.8929808	n
brain	0.45996746	n
other	0.49325827	n
brain	0.57267827	n
other	0.69599754	y
muscle artifact	0.8817483	y
brain	0.4198023	n
muscle artifact	0.90678734	y
other	0.49727792	y
brain	0.5266892	n
muscle artifact	0.9993098	y
muscle artifact	0.89980185	y
muscle artifact	0.71740305	y
eye blink	0.606833	n
muscle artifact	0.5404794	y
muscle artifact	0.95418525	y
brain	0.8005639	n
muscle artifact	0.99595606	y
brain	0.7885607	n
other	0.5459054	y
brain	0.49279195	y
muscle artifact	0.99863607	y
other	0.60356176	n
brain	0.87739515	n
eye blink	0.9831865	y
eye blink	0.3221696	y
eye blink	0.7501826	n
other	0.66104174	n
muscle artifact	0.6420842	y
eye blink	0.40019748	y
eye blink	0.43430156	y
brain	0.82219845	n
other	0.8316138	n
other	0.6000736	n
brain	0.9699102	n
other	0.83999056	y
muscle artifact	0.9943377	y
other	0.72793204	n
other	0.78229916	n
other	0.8393573	y
other	0.82427204	y
brain	0.5051645	y
