# Supplementary material for: Electroencephalography signatures of motor error and stimulus-driven attention in electrical muscle stimulation-induced wrist movements under motor imagery
Source: Front Hum Neurosci. 2026 Jan 27;19:1713908. doi: 10.3389/fnhum.2025.1713908 (PMC12887888; doi:10.3389/fnhum.2025.1713908)
Supplement: Supplementary file 2 [file Data_Sheet_2.zip › retained_and_rejected_comp/sub10_session1_d1_block0102.csv]

labels	y_pred_proba	excluded
eye blink	0.3700195	y
eye blink	0.9962823	y
brain	0.7622567	n
brain	0.99688363	n
muscle artifact	0.9871024	y
muscle artifact	0.9049125	y
brain	0.983091	n
muscle artifact	0.9986689	y
brain	0.81983256	n
brain	0.9831037	n
brain	0.8886939	n
other	0.83795744	n
muscle artifact	0.9978461	y
other	0.49912477	n
muscle artifact	0.99967545	y
muscle artifact	0.97545654	y
brain	0.94780886	n
other	0.6872296	n
muscle artifact	0.9974003	y
muscle artifact	0.99994236	y
brain	0.93578327	n
brain	0.8958751	n
other	0.7001624	n
muscle artifact	0.9972811	y
brain	0.97672766	n
muscle artifact	0.55443895	n
brain	0.6402377	n
brain	0.50843346	n
muscle artifact	0.8587165	y
brain	0.81281996	n
eye blink	0.6025988	y
muscle artifact	0.9746041	y
muscle artifact	0.6692182	y
other	0.55090946	n
brain	0.50840974	y
brain	0.94964737	n
other	0.7845677	n
brain	0.72417253	n
brain	0.54928476	n
other	0.698254	n
brain	0.9592827	n
brain	0.59949195	n
brain	0.9460675	n
brain	0.8500693	n
other	0.9774358	y
brain	0.32213256	n
other	0.5646013	n
brain	0.608371	y
muscle artifact	0.61030644	y
other	0.94792044	y
channel noise	0.42157367	n
other	0.91495705	n
other	0.49250898	n
brain	0.39019275	n
eye blink	0.9693814	y
brain	0.58646774	n
brain	0.9668105	n
other	0.98316	y
brain	0.5313105	y
muscle artifact	0.45474127	y
other	0.43791163	y
other	0.9419975	n
other	0.65391666	n
other	0.97183084	n
