# Supplementary material for: Electroencephalography signatures of motor error and stimulus-driven attention in electrical muscle stimulation-induced wrist movements under motor imagery
Source: Front Hum Neurosci. 2026 Jan 27;19:1713908. doi: 10.3389/fnhum.2025.1713908 (PMC12887888; doi:10.3389/fnhum.2025.1713908)
Supplement: Supplementary file 2 [file Data_Sheet_2.zip › retained_and_rejected_comp/sub10_session1_d1_block0304.csv]

labels	y_pred_proba	excluded
eye blink	0.9931605	y
brain	0.9987577	n
other	0.6535305	y
muscle artifact	0.7837726	y
muscle artifact	0.8209504	y
brain	0.8472264	n
brain	0.9895893	n
eye blink	0.99973035	y
brain	0.99624515	n
muscle artifact	0.8277373	y
eye blink	0.49399382	y
muscle artifact	0.8370364	y
other	0.55838025	y
brain	0.9300021	n
muscle artifact	0.9619186	y
brain	0.5837954	n
muscle artifact	0.7025988	y
muscle artifact	0.9779456	y
muscle artifact	0.6722319	y
muscle artifact	0.9888305	y
brain	0.992913	n
brain	0.88647944	n
muscle artifact	0.9893453	y
muscle artifact	0.91012466	y
brain	0.65014374	n
muscle artifact	0.6328489	y
brain	0.97132087	n
other	0.924823	n
brain	0.8681366	n
brain	0.854758	n
other	0.46909845	n
brain	0.82951945	n
muscle artifact	0.85303915	y
brain	0.91038597	n
other	0.49146688	n
brain	0.69656533	y
other	0.56912875	n
brain	0.4600873	n
other	0.92633843	n
brain	0.49613202	n
other	0.69590986	y
eye blink	0.4593688	y
eye blink	0.8307564	y
other	0.9964966	y
brain	0.8851826	n
other	0.4943855	n
other	0.8978334	n
other	0.679013	n
other	0.7313699	n
other	0.7737328	n
brain	0.9798564	n
other	0.78668165	n
other	0.6439198	n
brain	0.56190836	n
other	0.26498	n
other	0.6730043	y
other	0.8729184	n
brain	0.7616043	n
other	0.9635792	n
other	0.5164364	n
other	0.54571694	n
brain	0.73781294	n
brain	0.47734693	n
other	0.93482596	n
