# Supplementary material for: Electroencephalography signatures of motor error and stimulus-driven attention in electrical muscle stimulation-induced wrist movements under motor imagery
Source: Front Hum Neurosci. 2026 Jan 27;19:1713908. doi: 10.3389/fnhum.2025.1713908 (PMC12887888; doi:10.3389/fnhum.2025.1713908)
Supplement: Supplementary file 2 [file Data_Sheet_2.zip › retained_and_rejected_comp/sub10_session1_d2_block0102.csv]

labels	y_pred_proba	excluded
eye blink	0.9781465	y
eye blink	0.8352685	y
brain	0.8418242	n
brain	0.4930414	n
brain	0.9838995	n
brain	0.9998014	n
muscle artifact	0.997954	y
muscle artifact	0.98978484	y
eye blink	0.93947726	y
brain	0.9858551	n
brain	0.98566884	y
brain	0.87579036	n
brain	0.9885166	n
muscle artifact	0.9999599	y
eye blink	0.93969756	y
eye blink	0.67125815	y
brain	0.58858144	n
muscle artifact	0.9408424	y
other	0.66060996	n
other	0.48347062	n
muscle artifact	0.9904869	y
muscle artifact	0.98824227	y
brain	0.5974577	n
other	0.95902747	y
brain	0.9172636	n
other	0.8037022	n
other	0.6252227	y
muscle artifact	0.98306715	y
brain	0.5502544	y
other	0.71572846	n
muscle artifact	0.80965495	y
brain	0.5668767	n
brain	0.742935	n
other	0.38716662	y
other	0.48788723	y
brain	0.74346864	n
brain	0.9545242	n
other	0.8517313	n
brain	0.64383316	n
brain	0.7673223	n
other	0.67259455	n
muscle artifact	0.84012055	y
other	0.91312575	n
brain	0.30346638	n
other	0.94752425	n
other	0.944713	n
brain	0.7567941	n
brain	0.55246663	n
other	0.58384186	n
muscle artifact	0.9771378	y
other	0.7405651	n
brain	0.76560575	n
other	0.58640826	n
other	0.53908396	n
muscle artifact	0.6891768	y
brain	0.50953585	n
brain	0.43737	y
other	0.7831158	n
other	0.956615	n
brain	0.62002325	n
brain	0.69986	n
other	0.83255625	n
brain	0.6104074	n
