# Supplementary material for: Electroencephalography signatures of motor error and stimulus-driven attention in electrical muscle stimulation-induced wrist movements under motor imagery
Source: Front Hum Neurosci. 2026 Jan 27;19:1713908. doi: 10.3389/fnhum.2025.1713908 (PMC12887888; doi:10.3389/fnhum.2025.1713908)
Supplement: Supplementary file 2 [file Data_Sheet_2.zip › retained_and_rejected_comp/sub10_session1_d2_block0304.csv]

labels	y_pred_proba	excluded
eye blink	0.97938776	y
eye blink	0.7208386	y
eye blink	0.8821948	y
brain	0.99770457	n
other	0.3321135	n
brain	0.99992406	n
muscle artifact	0.8166286	y
brain	0.9996647	n
muscle artifact	0.9772309	y
brain	0.9995441	n
brain	0.8592048	n
eye blink	0.99849296	y
brain	0.48298854	n
brain	0.9929515	n
muscle artifact	0.9917531	y
muscle artifact	0.99764997	y
other	0.4256493	n
eye blink	0.69205546	y
brain	0.824685	n
other	0.4958617	y
eye blink	0.87607265	y
brain	0.9995403	n
muscle artifact	0.57032365	y
other	0.5563835	y
muscle artifact	0.998746	y
brain	0.97785443	n
muscle artifact	0.5957563	y
muscle artifact	0.9723391	y
brain	0.84059036	n
brain	0.59270024	n
brain	0.91253316	n
brain	0.85648537	n
muscle artifact	0.9065461	y
other	0.9677812	n
brain	0.49257898	n
muscle artifact	0.99602336	y
brain	0.38255543	n
brain	0.52777594	n
other	0.56287766	y
other	0.8985346	n
other	0.97412634	n
muscle artifact	0.80858177	y
other	0.64009106	n
other	0.84196955	y
muscle artifact	0.5559825	y
muscle artifact	0.7194586	y
other	0.9783019	y
other	0.654564	n
brain	0.64270234	n
brain	0.6615006	n
other	0.450107	n
other	0.96888334	n
brain	0.58022726	n
other	0.9598608	n
other	0.93011045	n
other	0.9240654	y
other	0.9352533	n
brain	0.62444925	n
brain	0.52252173	n
other	0.6310711	n
other	0.97166383	n
other	0.46835527	n
other	0.62520885	y
