# Supplementary material for: Electroencephalography signatures of motor error and stimulus-driven attention in electrical muscle stimulation-induced wrist movements under motor imagery
Source: Front Hum Neurosci. 2026 Jan 27;19:1713908. doi: 10.3389/fnhum.2025.1713908 (PMC12887888; doi:10.3389/fnhum.2025.1713908)
Supplement: Supplementary file 2 [file Data_Sheet_2.zip › retained_and_rejected_comp/sub10_session2_d1_block0910.csv]

labels	y_pred_proba	excluded
eye blink	0.9673307	y
eye blink	0.3533181	y
eye blink	0.34292904	y
brain	0.92464113	n
brain	0.9993698	n
muscle artifact	0.86516	y
muscle artifact	0.94398344	y
brain	0.99943787	n
brain	0.9952736	n
other	0.4897853	y
eye blink	0.9999242	y
muscle artifact	0.90158117	y
brain	0.7833595	n
muscle artifact	0.9575122	y
muscle artifact	0.8862455	y
muscle artifact	0.9989916	y
muscle artifact	0.9572332	y
muscle artifact	0.9998987	y
other	0.6477669	y
brain	0.9746969	n
brain	0.49837497	n
brain	0.96921647	n
muscle artifact	0.52525926	y
other	0.5871545	n
other	0.5028815	y
eye blink	0.7031326	y
muscle artifact	0.99258935	y
brain	0.9994811	n
brain	0.9062683	n
muscle artifact	0.99149764	y
brain	0.9628155	n
brain	0.606851	n
brain	0.9519373	n
brain	0.7752661	n
muscle artifact	0.97487044	y
brain	0.5289501	n
muscle artifact	0.5757537	y
muscle artifact	0.87986726	y
brain	0.95477086	n
brain	0.8527093	n
brain	0.7214114	n
brain	0.8542609	n
brain	0.8922355	n
brain	0.6507056	n
other	0.47393492	y
other	0.7119733	n
brain	0.62541103	n
brain	0.8446219	n
other	0.67794806	n
brain	0.870308	n
other	0.7238623	n
other	0.4606976	n
other	0.6402899	n
other	0.59616995	y
brain	0.78942645	n
brain	0.58773124	n
other	0.71394145	n
brain	0.69270444	n
brain	0.92709553	n
other	0.47921774	n
other	0.6639654	n
brain	0.47288918	n
brain	0.5427185	y
brain	0.6273827	y
