# Supplementary material for: Electroencephalography signatures of motor error and stimulus-driven attention in electrical muscle stimulation-induced wrist movements under motor imagery
Source: Front Hum Neurosci. 2026 Jan 27;19:1713908. doi: 10.3389/fnhum.2025.1713908 (PMC12887888; doi:10.3389/fnhum.2025.1713908)
Supplement: Supplementary file 2 [file Data_Sheet_2.zip › retained_and_rejected_comp/sub10_session2_d1_block1112.csv]

labels	y_pred_proba	excluded
eye blink	0.98490584	y
other	0.46424744	y
brain	0.6660429	n
brain	0.9999268	n
muscle artifact	0.96317667	y
brain	0.99871796	n
muscle artifact	0.59529096	y
eye blink	0.9419716	y
muscle artifact	0.9995005	y
brain	0.99981725	n
brain	0.8747116	n
eye blink	0.9999051	y
muscle artifact	0.78489304	y
brain	0.8037437	n
brain	0.7877648	n
muscle artifact	0.9136542	y
brain	0.9999224	n
brain	0.9998436	n
muscle artifact	0.9999795	y
muscle artifact	0.99306524	y
other	0.4364879	n
eye blink	0.7030202	y
brain	0.63645303	n
other	0.6953239	y
brain	0.83532286	n
muscle artifact	0.999405	y
eye blink	0.47370428	n
eye blink	0.32826874	y
other	0.71943885	n
muscle artifact	0.94152445	y
brain	0.4934459	y
other	0.65346175	n
brain	0.58214235	n
other	0.96879804	n
brain	0.51140803	n
brain	0.71124995	n
other	0.4720889	y
other	0.45652956	y
other	0.6393999	n
other	0.49454725	n
brain	0.6153643	n
brain	0.59013706	n
muscle artifact	0.9744537	y
brain	0.79631704	n
brain	0.8501278	n
other	0.85179895	n
channel noise	0.84431	y
other	0.53680056	n
brain	0.6400633	n
other	0.91164523	n
other	0.6867764	y
other	0.5293211	y
other	0.8775597	n
brain	0.99037725	n
other	0.6748746	n
other	0.63334936	n
other	0.4345411	n
muscle artifact	0.6017442	y
other	0.5748961	n
brain	0.58633304	n
other	0.99300194	y
other	0.9818448	y
other	0.93409914	y
other	0.37004596	n
