# Supplementary material for: Electroencephalography signatures of motor error and stimulus-driven attention in electrical muscle stimulation-induced wrist movements under motor imagery
Source: Front Hum Neurosci. 2026 Jan 27;19:1713908. doi: 10.3389/fnhum.2025.1713908 (PMC12887888; doi:10.3389/fnhum.2025.1713908)
Supplement: Supplementary file 2 [file Data_Sheet_2.zip › retained_and_rejected_comp/sub10_session2_d2_block0506.csv]

labels	y_pred_proba	excluded
eye blink	0.7533909	y
other	0.40031374	y
eye blink	0.441565	n
eye blink	0.85076606	y
heart beat	0.5052007	y
other	0.7626719	y
eye blink	0.65755826	y
brain	0.9974318	n
heart beat	0.565007	n
brain	0.9997867	n
brain	0.98232126	n
eye blink	0.93984795	y
other	0.546407	n
muscle artifact	0.99984926	y
muscle artifact	0.9488676	y
other	0.7385322	n
eye blink	0.9683473	y
brain	0.99973667	n
brain	0.9939723	n
brain	0.91793674	n
other	0.53254837	n
muscle artifact	0.9991336	y
brain	0.8093163	n
brain	0.5734158	n
muscle artifact	0.98496103	y
eye blink	0.80297345	y
other	0.43939614	y
brain	0.95771444	n
brain	0.89860815	n
brain	0.99916273	n
muscle artifact	0.48882997	y
other	0.74917495	n
brain	0.9868064	n
muscle artifact	0.9997757	y
muscle artifact	0.9182989	y
brain	0.86535555	n
brain	0.59128165	n
other	0.53558093	n
other	0.76744145	n
muscle artifact	0.82776177	y
brain	0.81099385	n
brain	0.9501297	n
brain	0.8072068	n
eye blink	0.51128656	y
eye blink	0.5319822	y
other	0.8072747	y
other	0.5317933	n
brain	0.75521547	n
brain	0.7344365	n
muscle artifact	0.42749834	y
eye blink	0.3980872	y
brain	0.5975851	n
brain	0.53545237	n
brain	0.505187	n
brain	0.966528	n
other	0.510775	y
brain	0.7820264	n
brain	0.80022264	n
brain	0.70022374	n
brain	0.8772641	n
brain	0.6919401	n
brain	0.99679255	n
other	0.9485724	n
