# Supplementary material for: Electroencephalography signatures of motor error and stimulus-driven attention in electrical muscle stimulation-induced wrist movements under motor imagery
Source: Front Hum Neurosci. 2026 Jan 27;19:1713908. doi: 10.3389/fnhum.2025.1713908 (PMC12887888; doi:10.3389/fnhum.2025.1713908)
Supplement: Supplementary file 2 [file Data_Sheet_2.zip › retained_and_rejected_comp/sub10_session2_d2_block0708.csv]

labels	y_pred_proba	excluded
eye blink	0.91010076	y
eye blink	0.8566054	y
other	0.5574418	y
eye blink	0.46653524	y
eye blink	0.7487266	y
brain	0.9938712	n
eye blink	0.6793119	y
channel noise	0.9480028	y
eye blink	0.72854567	y
brain	0.99971926	n
muscle artifact	0.9873384	y
brain	0.97535264	n
brain	0.7099369	n
muscle artifact	0.40853643	y
brain	0.83853316	n
muscle artifact	0.8831394	y
other	0.8432428	n
other	0.6684	y
brain	0.6749812	n
brain	0.9896021	n
brain	0.9271575	n
brain	0.58349174	n
eye blink	0.48081538	y
eye blink	0.79063284	y
brain	0.77221394	n
muscle artifact	0.4960856	y
eye blink	0.84404474	y
other	0.53981066	n
brain	0.6643639	n
other	0.90061575	n
brain	0.460194	n
brain	0.65215105	n
brain	0.5250232	y
other	0.83357877	y
brain	0.9643167	n
eye blink	0.57008	n
other	0.77159876	n
eye blink	0.69701505	y
brain	0.8291668	n
brain	0.5575351	n
other	0.95049167	n
other	0.6505033	n
other	0.9000458	n
brain	0.5502004	n
other	0.79606926	y
other	0.8307477	n
other	0.77773756	n
brain	0.64354205	n
other	0.93188715	n
brain	0.71924746	n
other	0.86787546	n
other	0.9686493	n
other	0.63633907	n
brain	0.98259854	n
brain	0.31501818	n
muscle artifact	0.6625992	y
brain	0.62543756	n
other	0.94571453	n
other	0.8902329	n
other	0.825683	n
other	0.9986141	y
other	0.49852324	n
other	0.95301294	n
