# Supplementary material for: Electroencephalography signatures of motor error and stimulus-driven attention in electrical muscle stimulation-induced wrist movements under motor imagery
Source: Front Hum Neurosci. 2026 Jan 27;19:1713908. doi: 10.3389/fnhum.2025.1713908 (PMC12887888; doi:10.3389/fnhum.2025.1713908)
Supplement: Supplementary file 2 [file Data_Sheet_2.zip › retained_and_rejected_comp/sub10_session3_d1_block0506.csv]

labels	y_pred_proba	excluded
eye blink	0.98496854	y
other	0.47879267	n
other	0.5322545	y
muscle artifact	0.5478452	y
eye blink	0.66466904	n
muscle artifact	0.9983363	y
muscle artifact	0.99426806	y
brain	0.99996245	n
brain	0.9994408	n
brain	0.7614776	n
brain	0.98357666	n
brain	0.9996622	n
eye blink	0.99741685	y
brain	0.95668125	n
brain	0.53964466	n
muscle artifact	0.99387175	y
brain	0.9131916	n
muscle artifact	0.9934686	y
other	0.64175904	y
brain	0.96461517	n
brain	0.42808804	n
brain	0.52453125	n
muscle artifact	0.5886294	y
brain	0.9853431	n
brain	0.99923784	n
eye blink	0.94274294	y
muscle artifact	0.9345202	y
muscle artifact	0.97730947	y
other	0.53724676	n
muscle artifact	0.8788374	y
muscle artifact	0.9747369	y
brain	0.9350388	n
muscle artifact	0.9886878	y
muscle artifact	0.9217825	y
brain	0.9512852	n
other	0.8159984	y
muscle artifact	0.88089496	y
brain	0.99727726	n
eye blink	0.45056477	n
brain	0.88676095	n
muscle artifact	0.9995095	y
brain	0.92600805	n
muscle artifact	0.99297476	y
other	0.5111538	n
brain	0.6002004	n
other	0.526941	y
brain	0.9861393	n
brain	0.87050456	n
brain	0.6325859	n
other	0.6010627	n
brain	0.8598881	n
eye blink	0.7142844	y
brain	0.5886805	n
channel noise	0.8023592	y
other	0.6605982	y
other	0.78987396	n
channel noise	0.47403508	n
other	0.7577022	y
brain	0.816473	n
brain	0.6100344	n
brain	0.60470027	n
other	0.5281929	n
brain	0.31405222	n
other	0.9834657	y
