# Supplementary material for: Electroencephalography signatures of motor error and stimulus-driven attention in electrical muscle stimulation-induced wrist movements under motor imagery
Source: Front Hum Neurosci. 2026 Jan 27;19:1713908. doi: 10.3389/fnhum.2025.1713908 (PMC12887888; doi:10.3389/fnhum.2025.1713908)
Supplement: Supplementary file 2 [file Data_Sheet_2.zip › retained_and_rejected_comp/sub10_session3_d1_block0708.csv]

labels	y_pred_proba	excluded
eye blink	0.986742	y
other	0.4555367	y
eye blink	0.4935825	y
brain	0.9658675	n
muscle artifact	0.91879624	y
other	0.72057426	n
muscle artifact	0.9798197	y
brain	0.9984412	n
brain	0.9999398	n
brain	0.9575751	n
brain	0.7894642	n
brain	0.9989917	n
muscle artifact	0.82755816	y
eye blink	0.99995327	y
brain	0.806174	n
brain	0.6748921	y
brain	0.99577737	n
muscle artifact	0.99969804	y
muscle artifact	0.9798982	y
muscle artifact	0.9512117	y
brain	0.944417	n
muscle artifact	0.9983581	y
muscle artifact	0.94371116	y
eye blink	0.964044	y
muscle artifact	0.98959905	y
brain	0.6327344	n
muscle artifact	0.74870926	y
muscle artifact	0.94259477	y
brain	0.94172716	n
muscle artifact	0.976907	y
brain	0.6910487	n
muscle artifact	0.87597674	y
brain	0.9082515	n
brain	0.8257602	n
brain	0.9980267	n
brain	0.776984	n
brain	0.99907863	n
brain	0.9876878	n
muscle artifact	0.817603	y
other	0.8303206	n
other	0.64669156	n
brain	0.35033783	n
muscle artifact	0.9705879	y
brain	0.9388565	n
brain	0.6501117	n
brain	0.97148615	n
other	0.7720302	n
muscle artifact	0.948927	y
other	0.55404246	y
other	0.90561277	n
brain	0.8563398	n
brain	0.55972767	n
other	0.7936995	n
other	0.6475575	n
brain	0.34265155	n
other	0.93200374	n
other	0.6642471	y
channel noise	0.49715906	y
other	0.9503207	y
other	0.9786939	y
other	0.53310835	n
other	0.9963996	y
brain	0.3861875	n
