# Supplementary material for: Electroencephalography signatures of motor error and stimulus-driven attention in electrical muscle stimulation-induced wrist movements under motor imagery
Source: Front Hum Neurosci. 2026 Jan 27;19:1713908. doi: 10.3389/fnhum.2025.1713908 (PMC12887888; doi:10.3389/fnhum.2025.1713908)
Supplement: Supplementary file 2 [file Data_Sheet_2.zip › retained_and_rejected_comp/sub10_session3_d2_block0910.csv]

labels	y_pred_proba	excluded
eye blink	0.8231857	y
eye blink	0.8568038	y
other	0.5099113	y
eye blink	0.49817047	y
other	0.5474582	y
other	0.5548302	y
brain	0.9999219	n
brain	0.9998971	n
muscle artifact	0.98709345	y
other	0.5401855	n
eye blink	0.8269239	y
muscle artifact	0.93094033	y
eye blink	0.75286025	y
brain	0.995784	n
eye blink	0.8941195	y
brain	0.7203368	n
eye blink	0.75113934	y
muscle artifact	0.99312663	y
brain	0.99899435	n
eye blink	0.93356735	y
brain	0.9995755	n
brain	0.7538078	n
eye blink	0.7011919	y
muscle artifact	0.48098272	y
brain	0.7661319	n
eye blink	0.55268407	y
brain	0.9447533	n
other	0.6008789	y
brain	0.5695119	n
brain	0.5617553	n
eye blink	0.6447989	n
brain	0.47280842	n
brain	0.93037194	n
muscle artifact	0.50424397	y
eye blink	0.45342487	n
other	0.50211906	n
brain	0.7044023	n
other	0.72907764	n
muscle artifact	0.89922243	y
brain	0.6866199	n
brain	0.3643662	n
other	0.41824636	n
other	0.39520687	y
other	0.73293495	n
muscle artifact	0.95008636	y
brain	0.6702852	n
brain	0.80026495	n
other	0.7403443	n
other	0.71316516	n
other	0.7604047	n
brain	0.6312212	n
other	0.41364485	n
brain	0.5373641	n
other	0.5634218	y
muscle artifact	0.74201	y
brain	0.8602438	n
brain	0.5773486	n
other	0.81890273	n
other	0.58523643	n
other	0.93141174	n
other	0.51558656	n
other	0.88218486	n
other	0.68790567	n
