# Supplementary material for: Electroencephalography signatures of motor error and stimulus-driven attention in electrical muscle stimulation-induced wrist movements under motor imagery
Source: Front Hum Neurosci. 2026 Jan 27;19:1713908. doi: 10.3389/fnhum.2025.1713908 (PMC12887888; doi:10.3389/fnhum.2025.1713908)
Supplement: Supplementary file 2 [file Data_Sheet_2.zip › retained_and_rejected_comp/sub10_session3_d2_block1112.csv]

labels	y_pred_proba	excluded
eye blink	0.9522736	y
other	0.31246746	y
eye blink	0.7987042	y
brain	0.99995035	n
brain	0.9992314	n
muscle artifact	0.5536781	y
other	0.47388774	y
muscle artifact	0.8275173	y
other	0.47418413	y
brain	0.98724264	n
brain	0.9443494	n
muscle artifact	0.9999972	y
eye blink	0.7602014	n
brain	0.42218554	n
muscle artifact	0.41331938	y
muscle artifact	0.9470478	y
brain	0.61399233	n
brain	0.9813921	n
eye blink	0.55844283	y
brain	0.9971806	n
brain	0.993571	n
eye blink	0.8854721	n
brain	0.8779446	n
muscle artifact	0.5846854	y
brain	0.52656114	n
muscle artifact	0.63151884	y
brain	0.99751794	n
muscle artifact	0.95632327	y
brain	0.58375895	n
brain	0.9999081	n
brain	0.8530632	n
brain	0.9813312	n
other	0.80011165	n
muscle artifact	0.98518395	y
other	0.47959724	n
other	0.62819266	n
brain	0.5275141	n
brain	0.99217206	n
muscle artifact	0.93584836	y
brain	0.784956	n
muscle artifact	0.9067176	y
eye blink	0.44046402	n
brain	0.6500381	n
brain	0.9676396	n
other	0.86772066	n
other	0.5449202	n
muscle artifact	0.9740821	y
other	0.9290546	n
muscle artifact	0.9260883	y
other	0.82228947	n
brain	0.9578539	n
muscle artifact	0.4946812	y
other	0.44656366	y
other	0.6965578	n
brain	0.719834	n
other	0.9095453	y
other	0.58178854	n
other	0.71574956	n
other	0.8342211	n
brain	0.38213104	n
other	0.56469834	n
brain	0.37762082	y
other	0.9028529	n
