# Supplementary material for: Electroencephalography signatures of motor error and stimulus-driven attention in electrical muscle stimulation-induced wrist movements under motor imagery
Source: Front Hum Neurosci. 2026 Jan 27;19:1713908. doi: 10.3389/fnhum.2025.1713908 (PMC12887888; doi:10.3389/fnhum.2025.1713908)
Supplement: Supplementary file 2 [file Data_Sheet_2.zip › retained_and_rejected_comp/sub11_session1_d1_block0102.csv]

labels	y_pred_proba	excluded
eye blink	0.99719703	y
muscle artifact	0.98180044	y
heart beat	0.4813284	y
muscle artifact	0.99728036	y
muscle artifact	0.99867094	y
muscle artifact	0.99679124	y
eye blink	0.99914885	y
brain	0.96496165	n
brain	0.8382422	n
muscle artifact	0.68400466	y
muscle artifact	0.70381445	y
brain	0.412089	y
brain	0.93181777	n
other	0.89513505	n
brain	0.99724567	n
heart beat	0.9265102	y
brain	0.81521463	n
muscle artifact	0.9708892	y
other	0.7011173	y
muscle artifact	0.6188787	y
other	0.5768876	n
other	0.5385822	n
brain	0.77126944	n
other	0.59681463	y
brain	0.63808465	n
muscle artifact	0.9376961	y
brain	0.69883	n
other	0.8422264	n
other	0.5320428	y
other	0.4641614	n
muscle artifact	0.9770748	y
eye blink	0.808904	y
muscle artifact	0.9714598	y
muscle artifact	0.7536265	y
other	0.88904405	n
other	0.9502459	n
muscle artifact	0.9968487	y
eye blink	0.504215	y
other	0.6489873	n
other	0.3545779	y
muscle artifact	0.9972495	y
brain	0.6250666	n
eye blink	0.57124144	y
other	0.8920073	n
other	0.6933615	y
brain	0.52822167	n
muscle artifact	0.9910597	y
eye blink	0.7791194	y
other	0.9255073	y
muscle artifact	0.87987185	y
other	0.96375453	n
brain	0.35618928	y
brain	0.82968736	n
other	0.9053685	y
other	0.5901543	y
other	0.8957048	n
other	0.86785823	n
other	0.9111409	n
eye blink	0.94086856	y
other	0.46711963	n
other	0.96414655	n
other	0.7294935	y
other	0.7468085	y
brain	0.42709535	y
