# Supplementary material for: Electroencephalography signatures of motor error and stimulus-driven attention in electrical muscle stimulation-induced wrist movements under motor imagery
Source: Front Hum Neurosci. 2026 Jan 27;19:1713908. doi: 10.3389/fnhum.2025.1713908 (PMC12887888; doi:10.3389/fnhum.2025.1713908)
Supplement: Supplementary file 2 [file Data_Sheet_2.zip › retained_and_rejected_comp/sub11_session1_d1_block0304.csv]

labels	y_pred_proba	excluded
eye blink	0.9908469	y
muscle artifact	0.9945004	y
muscle artifact	0.9916955	y
brain	0.983284	n
muscle artifact	0.91130555	y
muscle artifact	0.7083473	y
eye blink	0.55566096	n
eye blink	0.9988952	y
muscle artifact	0.999666	y
other	0.798506	n
other	0.73139775	y
muscle artifact	0.8107047	y
other	0.7875699	y
muscle artifact	0.99877906	y
brain	0.5610363	n
heart beat	0.9597693	y
muscle artifact	0.9641292	y
brain	0.99904704	n
brain	0.93496174	n
other	0.63923925	n
other	0.8033426	y
other	0.67619777	y
other	0.90487367	y
other	0.38634998	n
muscle artifact	0.9877182	y
eye blink	0.4515159	y
other	0.6152607	n
brain	0.8139655	n
muscle artifact	0.9691407	y
other	0.8960252	y
other	0.8194756	n
other	0.94275755	n
other	0.626034	n
muscle artifact	0.6248494	n
other	0.8367245	n
other	0.6828346	y
eye blink	0.51072586	y
other	0.47327256	n
brain	0.7989944	y
other	0.9401702	n
brain	0.62268335	y
muscle artifact	0.5995045	y
muscle artifact	0.99887085	y
muscle artifact	0.9765172	y
brain	0.9007129	n
muscle artifact	0.5680362	y
muscle artifact	0.7926824	y
other	0.7799862	n
other	0.9863153	y
other	0.98227847	y
brain	0.75910455	n
muscle artifact	0.7715311	y
other	0.92779726	n
muscle artifact	0.9215609	y
muscle artifact	0.53995	y
other	0.8371204	n
other	0.87847745	n
muscle artifact	0.40436473	y
other	0.72791374	y
muscle artifact	0.44087407	y
other	0.8246287	n
brain	0.87288517	n
other	0.84170187	y
eye blink	0.5694859	y
