# Supplementary material for: Electroencephalography signatures of motor error and stimulus-driven attention in electrical muscle stimulation-induced wrist movements under motor imagery
Source: Front Hum Neurosci. 2026 Jan 27;19:1713908. doi: 10.3389/fnhum.2025.1713908 (PMC12887888; doi:10.3389/fnhum.2025.1713908)
Supplement: Supplementary file 2 [file Data_Sheet_2.zip › retained_and_rejected_comp/sub11_session1_d2_block0102.csv]

labels	y_pred_proba	excluded
eye blink	0.9928936	y
eye blink	0.74253273	y
muscle artifact	0.9971211	y
muscle artifact	0.99969697	y
brain	0.9345782	n
eye blink	0.97732675	y
brain	0.62110096	n
eye blink	0.42171884	y
other	0.70123035	n
muscle artifact	0.99707586	y
brain	0.9965833	n
heart beat	0.7839425	y
brain	0.99967635	n
muscle artifact	0.99988186	y
brain	0.686288	n
brain	0.8360766	n
brain	0.6570696	y
muscle artifact	0.9999255	y
brain	0.97992337	n
other	0.6209887	y
brain	0.8793965	n
muscle artifact	0.99960715	y
brain	0.88841975	n
brain	0.8541182	y
eye blink	0.9999903	y
muscle artifact	0.8944659	y
other	0.40375134	y
brain	0.71932083	n
brain	0.6061542	n
other	0.63037264	y
other	0.9224521	n
brain	0.9601327	y
other	0.7385242	n
other	0.6562782	y
brain	0.67112875	n
other	0.91554487	n
other	0.7950072	n
other	0.8690405	y
muscle artifact	0.85323125	y
eye blink	0.35063285	y
other	0.3511372	y
other	0.62323695	y
muscle artifact	0.6606355	y
other	0.83483803	y
brain	0.74571234	n
channel noise	0.943571	y
eye blink	0.5161469	n
other	0.9485884	y
other	0.7698325	n
muscle artifact	0.74533576	y
brain	0.81666905	n
muscle artifact	0.999962	y
brain	0.49299908	n
muscle artifact	0.8784553	y
channel noise	0.32194346	y
brain	0.6860335	y
other	0.6806973	n
brain	0.64475346	n
eye blink	0.77228	y
other	0.34540713	y
muscle artifact	0.5979354	y
muscle artifact	0.9869003	y
brain	0.728455	n
other	0.92051625	n
