# Supplementary material for: Electroencephalography signatures of motor error and stimulus-driven attention in electrical muscle stimulation-induced wrist movements under motor imagery
Source: Front Hum Neurosci. 2026 Jan 27;19:1713908. doi: 10.3389/fnhum.2025.1713908 (PMC12887888; doi:10.3389/fnhum.2025.1713908)
Supplement: Supplementary file 2 [file Data_Sheet_2.zip › retained_and_rejected_comp/sub11_session1_d2_block0304.csv]

labels	y_pred_proba	excluded
eye blink	0.9907875	y
eye blink	0.92609227	y
muscle artifact	0.97776634	y
muscle artifact	0.9979765	y
muscle artifact	0.67144847	y
eye blink	0.99987984	y
brain	0.58232766	n
brain	0.95324624	n
muscle artifact	0.9911287	y
heart beat	0.74743724	y
eye blink	0.6631858	n
eye blink	0.9372811	y
brain	0.8565701	y
muscle artifact	0.9653948	y
brain	0.96278614	n
muscle artifact	0.97790325	y
brain	0.3692744	n
other	0.60197717	n
brain	0.99759406	n
brain	0.45376927	y
muscle artifact	0.9999911	y
eye blink	0.80414283	y
other	0.615188	n
muscle artifact	0.67061234	y
brain	0.6531787	n
other	0.49733785	n
eye blink	0.99866205	y
eye blink	0.7200619	n
muscle artifact	0.8386978	y
other	0.8270657	n
other	0.6799348	n
muscle artifact	0.49085546	y
other	0.7833586	y
other	0.9294759	y
muscle artifact	0.72530156	y
brain	0.65719724	y
brain	0.91797006	n
other	0.79470646	y
other	0.8267695	n
other	0.37785453	y
other	0.7871679	y
muscle artifact	0.97271204	y
brain	0.76809657	n
brain	0.44593364	n
brain	0.67024016	n
brain	0.72043294	n
muscle artifact	0.9990149	y
eye blink	0.5527158	n
other	0.5763509	n
other	0.783694	n
eye blink	0.6624019	n
other	0.9212479	n
eye blink	0.73196554	y
muscle artifact	0.83617824	y
eye blink	0.9622436	y
other	0.85917825	n
other	0.5699427	n
brain	0.3770697	n
other	0.94452465	n
other	0.5012885	y
brain	0.507246	n
channel noise	0.32136804	n
brain	0.31137282	y
other	0.5183178	n
