# Supplementary material for: Electroencephalography signatures of motor error and stimulus-driven attention in electrical muscle stimulation-induced wrist movements under motor imagery
Source: Front Hum Neurosci. 2026 Jan 27;19:1713908. doi: 10.3389/fnhum.2025.1713908 (PMC12887888; doi:10.3389/fnhum.2025.1713908)
Supplement: Supplementary file 2 [file Data_Sheet_2.zip › retained_and_rejected_comp/sub11_session2_d1_block0506.csv]

labels	y_pred_proba	excluded
eye blink	0.9935725	y
other	0.52441275	y
other	0.56155443	y
other	0.3452553	y
muscle artifact	0.99783796	y
brain	0.43128783	n
muscle artifact	0.9669007	y
eye blink	0.68133557	y
muscle artifact	0.9996456	y
other	0.5742338	y
other	0.50132024	n
heart beat	0.9718275	y
muscle artifact	0.82037103	y
brain	0.86859864	y
brain	0.97376406	n
muscle artifact	0.83599293	y
brain	0.99898016	n
other	0.9047183	y
brain	0.63024324	y
eye blink	0.94516706	y
muscle artifact	0.9981089	y
heart beat	0.5213903	n
muscle artifact	0.5720079	n
brain	0.63179636	n
muscle artifact	0.9926982	y
muscle artifact	0.9587698	y
brain	0.93414176	n
other	0.5067773	y
other	0.51533186	y
eye blink	0.66803014	y
eye blink	0.6374105	y
muscle artifact	0.42247772	n
muscle artifact	0.66040385	y
other	0.50060827	y
muscle artifact	0.47692162	y
brain	0.9505104	n
muscle artifact	0.42725927	y
muscle artifact	0.93013525	y
muscle artifact	0.7820353	y
brain	0.9119312	n
muscle artifact	0.51995564	y
brain	0.6171241	y
other	0.83436835	y
other	0.41673502	y
other	0.8605418	y
other	0.5338418	y
other	0.7407476	n
other	0.42057332	n
other	0.6276455	n
muscle artifact	0.973593	y
eye blink	0.78912395	y
other	0.76223665	y
other	0.7828382	n
channel noise	0.41775584	y
muscle artifact	0.751144	y
eye blink	0.9822488	y
other	0.84215266	n
eye blink	0.6819705	n
other	0.6092504	n
other	0.6951489	n
other	0.7481586	n
other	0.55930173	y
other	0.5055616	n
other	0.94964623	y
