# Supplementary material for: Electroencephalography signatures of motor error and stimulus-driven attention in electrical muscle stimulation-induced wrist movements under motor imagery
Source: Front Hum Neurosci. 2026 Jan 27;19:1713908. doi: 10.3389/fnhum.2025.1713908 (PMC12887888; doi:10.3389/fnhum.2025.1713908)
Supplement: Supplementary file 2 [file Data_Sheet_2.zip › retained_and_rejected_comp/sub11_session2_d1_block0708.csv]

labels	y_pred_proba	excluded
eye blink	0.99699295	y
other	0.45707133	y
other	0.4353994	y
muscle artifact	0.9796361	y
brain	0.74469817	n
muscle artifact	0.87250197	y
other	0.47227916	n
muscle artifact	0.9128521	y
brain	0.9903685	n
muscle artifact	0.6957101	y
other	0.5755267	n
muscle artifact	0.5766821	y
heart beat	0.9981202	y
muscle artifact	0.919353	y
brain	0.8231668	n
brain	0.9990886	n
brain	0.41462797	n
brain	0.54999834	n
eye blink	0.7543522	y
muscle artifact	0.9560775	y
eye blink	0.7348308	y
muscle artifact	0.9999888	y
brain	0.47648156	y
brain	0.804724	y
muscle artifact	0.984856	y
muscle artifact	0.99644494	y
muscle artifact	0.99884784	y
eye blink	0.62615514	y
muscle artifact	0.9987442	y
brain	0.9789454	n
other	0.3838109	y
brain	0.916712	n
other	0.46585232	y
channel noise	0.39681488	y
eye blink	0.7474523	y
eye blink	0.9258512	y
channel noise	0.3149383	y
muscle artifact	0.41204086	y
brain	0.4048357	n
muscle artifact	0.99721456	y
brain	0.7126249	y
muscle artifact	0.9998373	y
brain	0.59493077	n
other	0.5042535	y
muscle artifact	0.55435586	y
brain	0.4949175	n
other	0.771039	n
muscle artifact	0.85257083	y
brain	0.59923637	y
brain	0.6413655	y
muscle artifact	0.43443644	y
muscle artifact	0.66814995	y
other	0.7400096	n
brain	0.826609	n
brain	0.6390444	n
brain	0.83390117	n
muscle artifact	0.92033947	y
brain	0.5079112	n
other	0.7492535	n
other	0.98145527	y
muscle artifact	0.95915467	y
other	0.46963078	y
other	0.99435467	y
other	0.4825458	y
