# Supplementary material for: Electroencephalography signatures of motor error and stimulus-driven attention in electrical muscle stimulation-induced wrist movements under motor imagery
Source: Front Hum Neurosci. 2026 Jan 27;19:1713908. doi: 10.3389/fnhum.2025.1713908 (PMC12887888; doi:10.3389/fnhum.2025.1713908)
Supplement: Supplementary file 2 [file Data_Sheet_2.zip › retained_and_rejected_comp/sub11_session2_d2_block0910.csv]

labels	y_pred_proba	excluded
eye blink	0.9955038	y
eye blink	0.8944496	y
eye blink	0.7392918	y
brain	0.7183124	n
other	0.5002591	y
muscle artifact	0.99567896	y
muscle artifact	0.9993342	y
muscle artifact	0.95436406	y
muscle artifact	0.980317	y
muscle artifact	0.99975187	y
brain	0.9923026	n
brain	0.9044181	n
other	0.43406278	y
brain	0.5847396	y
brain	0.84582293	y
muscle artifact	0.73423815	y
heart beat	0.90395725	y
muscle artifact	0.9305475	y
brain	0.81451154	y
eye blink	0.8346273	y
brain	0.98943985	n
muscle artifact	0.86598164	y
muscle artifact	0.8994826	y
muscle artifact	0.99842453	y
muscle artifact	0.98152506	y
muscle artifact	0.7160404	y
muscle artifact	0.9766598	y
eye blink	0.66296154	y
muscle artifact	0.99979043	y
muscle artifact	0.69851017	y
other	0.38385397	n
brain	0.9953951	n
muscle artifact	0.8877549	y
muscle artifact	0.9848089	y
muscle artifact	0.4978073	y
muscle artifact	0.87908846	y
brain	0.53512645	n
brain	0.9507281	n
brain	0.61020046	n
other	0.48026168	n
muscle artifact	0.8148634	y
brain	0.5870645	n
muscle artifact	0.9784178	y
brain	0.37192142	y
brain	0.50368917	n
other	0.65490484	y
brain	0.5989847	n
muscle artifact	0.79248726	y
muscle artifact	0.9972491	y
muscle artifact	0.9712321	y
other	0.38285837	y
eye blink	0.9998077	y
brain	0.5991251	n
muscle artifact	0.43755686	y
other	0.90544164	y
brain	0.8742641	n
brain	0.97666764	n
brain	0.8714266	n
brain	0.9409884	n
other	0.77143407	y
other	0.6400235	n
other	0.9437178	n
channel noise	0.4255949	n
brain	0.67828274	y
