# Supplementary material for: Electroencephalography signatures of motor error and stimulus-driven attention in electrical muscle stimulation-induced wrist movements under motor imagery
Source: Front Hum Neurosci. 2026 Jan 27;19:1713908. doi: 10.3389/fnhum.2025.1713908 (PMC12887888; doi:10.3389/fnhum.2025.1713908)
Supplement: Supplementary file 2 [file Data_Sheet_2.zip › retained_and_rejected_comp/sub11_session2_d2_block1112.csv]

labels	y_pred_proba	excluded
eye blink	0.9965512	y
eye blink	0.6082916	y
other	0.784356	y
brain	0.513684	y
other	0.8292573	y
muscle artifact	0.99871767	y
muscle artifact	0.9894847	y
muscle artifact	0.9438355	y
muscle artifact	0.99467826	y
brain	0.88338435	n
muscle artifact	0.9994036	y
muscle artifact	0.9754767	y
other	0.55939865	y
brain	0.9921562	n
heart beat	0.97983766	y
muscle artifact	0.7551594	y
muscle artifact	0.88868463	y
muscle artifact	0.9901731	y
other	0.5514103	y
brain	0.9973902	n
eye blink	0.87888086	y
muscle artifact	0.8354373	y
muscle artifact	0.92492527	y
brain	0.41376656	n
muscle artifact	0.9972345	y
muscle artifact	0.84225184	y
muscle artifact	0.8130125	y
eye blink	0.9147754	y
muscle artifact	0.66693836	y
channel noise	0.4217661	y
muscle artifact	0.8999753	y
brain	0.7123217	n
muscle artifact	0.9995122	y
heart beat	0.4317168	n
brain	0.8635249	n
other	0.362691	y
brain	0.9885088	n
brain	0.75389475	y
muscle artifact	0.9995883	y
other	0.4934755	y
brain	0.6804552	y
muscle artifact	0.98995864	y
muscle artifact	0.99996305	y
brain	0.9688319	n
brain	0.40720534	n
brain	0.94125146	n
other	0.59664404	y
other	0.79148245	y
brain	0.42932007	n
brain	0.48276067	y
brain	0.77401733	n
muscle artifact	0.9956552	y
muscle artifact	0.9513829	y
muscle artifact	0.7686031	y
muscle artifact	0.9987326	y
muscle artifact	0.4678079	y
muscle artifact	0.54854625	y
other	0.48742908	y
brain	0.44225776	n
brain	0.973995	n
brain	0.6408569	n
brain	0.45729572	n
brain	0.76033396	n
brain	0.80111766	n
