# Supplementary material for: Electroencephalography signatures of motor error and stimulus-driven attention in electrical muscle stimulation-induced wrist movements under motor imagery
Source: Front Hum Neurosci. 2026 Jan 27;19:1713908. doi: 10.3389/fnhum.2025.1713908 (PMC12887888; doi:10.3389/fnhum.2025.1713908)
Supplement: Supplementary file 2 [file Data_Sheet_2.zip › retained_and_rejected_comp/sub11_session3_d1_block0910.csv]

labels	y_pred_proba	excluded
eye blink	0.9933803	y
eye blink	0.44097418	y
eye blink	0.83832836	y
muscle artifact	0.9489726	y
heart beat	0.31647322	n
eye blink	0.35109997	y
muscle artifact	0.9889076	y
brain	0.3815737	n
brain	0.90348387	n
muscle artifact	0.72044444	y
brain	0.9977263	n
muscle artifact	0.6917652	y
muscle artifact	0.9136968	y
heart beat	0.99423444	y
muscle artifact	0.99724007	y
muscle artifact	0.9999472	y
brain	0.99403954	n
brain	0.5240968	n
muscle artifact	0.99319464	y
brain	0.8142191	n
brain	0.91117257	n
other	0.9225937	n
other	0.60246503	y
eye blink	0.73310363	y
eye blink	0.9761903	y
other	0.54087245	n
other	0.77359784	n
brain	0.5249073	n
muscle artifact	0.98919785	y
brain	0.8153188	n
brain	0.64023226	y
brain	0.9390864	n
eye blink	0.776768	y
other	0.88613427	y
brain	0.63642263	n
eye blink	0.98395693	y
brain	0.72463125	n
eye blink	0.95658976	y
other	0.7402811	y
muscle artifact	0.67769504	y
other	0.751516	y
muscle artifact	0.946938	y
eye blink	0.6514387	n
muscle artifact	0.6038628	y
muscle artifact	0.9959377	y
muscle artifact	0.99991524	y
muscle artifact	0.80861497	y
brain	0.7726565	y
other	0.49436346	n
brain	0.54634917	y
other	0.7998607	n
other	0.72389495	y
other	0.5621887	n
brain	0.651698	n
other	0.9574421	y
other	0.7552299	n
other	0.9414365	y
brain	0.76241887	n
brain	0.38468292	y
other	0.6267816	n
other	0.89166796	n
other	0.94415796	n
other	0.78503644	n
other	0.4884484	n
