# Supplementary material for: Electroencephalography signatures of motor error and stimulus-driven attention in electrical muscle stimulation-induced wrist movements under motor imagery
Source: Front Hum Neurosci. 2026 Jan 27;19:1713908. doi: 10.3389/fnhum.2025.1713908 (PMC12887888; doi:10.3389/fnhum.2025.1713908)
Supplement: Supplementary file 2 [file Data_Sheet_2.zip › retained_and_rejected_comp/sub11_session3_d1_block1112.csv]

labels	y_pred_proba	excluded
eye blink	0.98972934	y
eye blink	0.8638842	y
eye blink	0.62222797	y
brain	0.66367	n
muscle artifact	0.71125126	y
brain	0.9893526	n
muscle artifact	0.99894845	y
other	0.81744605	n
heart beat	0.9974623	y
eye blink	0.9428283	y
brain	0.98792577	n
eye blink	0.5367228	y
muscle artifact	0.6877838	y
muscle artifact	0.9703299	y
brain	0.6110549	n
brain	0.86024725	n
muscle artifact	0.7074087	y
brain	0.59651166	n
other	0.59684724	y
brain	0.99626285	n
brain	0.85099787	y
muscle artifact	0.57680434	y
eye blink	0.89488196	y
brain	0.5942089	n
muscle artifact	0.9701203	y
muscle artifact	0.9969477	y
other	0.7851003	n
muscle artifact	0.9759483	y
eye blink	0.9720508	y
other	0.46195406	n
other	0.6426606	y
eye blink	0.351923	y
brain	0.55172986	n
other	0.8198707	n
muscle artifact	0.97566855	y
brain	0.46525583	y
brain	0.57220113	n
other	0.5662123	n
other	0.7871237	n
eye blink	0.40820014	y
other	0.739237	y
brain	0.9702317	n
muscle artifact	0.7304022	y
other	0.7357893	y
eye blink	0.8082426	y
brain	0.61279255	n
muscle artifact	0.6109655	y
muscle artifact	0.618511	y
other	0.85330266	n
other	0.5377085	y
eye blink	0.64461684	y
brain	0.3699603	n
eye blink	0.76695275	y
other	0.40379897	n
other	0.618748	n
brain	0.9380863	n
brain	0.63322777	n
brain	0.7931929	n
other	0.99337286	y
brain	0.5368716	n
other	0.8302601	n
other	0.5654864	n
other	0.93846864	y
other	0.71398157	n
