# Supplementary material for: Electroencephalography signatures of motor error and stimulus-driven attention in electrical muscle stimulation-induced wrist movements under motor imagery
Source: Front Hum Neurosci. 2026 Jan 27;19:1713908. doi: 10.3389/fnhum.2025.1713908 (PMC12887888; doi:10.3389/fnhum.2025.1713908)
Supplement: Supplementary file 2 [file Data_Sheet_2.zip › retained_and_rejected_comp/sub11_session3_d2_block0506.csv]

labels	y_pred_proba	excluded
muscle artifact	0.52241725	y
eye blink	0.99029684	y
other	0.4571486	y
eye blink	0.93412524	y
eye blink	0.95466065	y
muscle artifact	0.9980667	y
brain	0.451734	n
eye blink	0.87541115	y
muscle artifact	0.76844007	y
brain	0.9984549	n
other	0.43382353	y
muscle artifact	0.81987166	y
muscle artifact	0.98435044	y
muscle artifact	0.88797	y
muscle artifact	0.43411732	y
other	0.34869608	y
muscle artifact	0.6989114	y
eye blink	0.8874974	y
brain	0.58581805	y
muscle artifact	0.9771545	y
muscle artifact	0.61582017	y
muscle artifact	0.96098924	y
muscle artifact	0.9124569	y
eye blink	0.93832386	y
muscle artifact	0.74259853	y
other	0.76075447	n
muscle artifact	0.8626585	y
heart beat	0.5508603	y
brain	0.9302148	n
muscle artifact	0.84022725	y
muscle artifact	0.92927355	y
other	0.5227004	n
brain	0.97522783	n
brain	0.8270774	y
muscle artifact	0.9737066	y
brain	0.73180056	n
muscle artifact	0.6784138	y
other	0.47166702	n
muscle artifact	0.9104639	y
muscle artifact	0.5764541	y
eye blink	0.99957997	y
brain	0.5330061	y
brain	0.5128792	n
other	0.6671783	n
other	0.8650317	y
other	0.68390346	y
other	0.7603648	n
brain	0.99312	n
other	0.57504916	y
other	0.58212763	n
other	0.9054239	n
other	0.6739223	n
other	0.5339931	n
brain	0.48165143	n
eye blink	0.719422	y
eye blink	0.88522065	y
brain	0.7214414	n
brain	0.44885927	n
brain	0.6070363	n
other	0.88223535	n
eye blink	0.47752783	n
other	0.5440806	y
other	0.7237754	y
eye blink	0.7484934	y
