# Supplementary material for: Electroencephalography signatures of motor error and stimulus-driven attention in electrical muscle stimulation-induced wrist movements under motor imagery
Source: Front Hum Neurosci. 2026 Jan 27;19:1713908. doi: 10.3389/fnhum.2025.1713908 (PMC12887888; doi:10.3389/fnhum.2025.1713908)
Supplement: Supplementary file 2 [file Data_Sheet_2.zip › retained_and_rejected_comp/sub11_session3_d2_block0708.csv]

labels	y_pred_proba	excluded
other	0.67490137	y
eye blink	0.9709817	y
eye blink	0.6796319	y
eye blink	0.78076476	y
brain	0.5014538	n
muscle artifact	0.99355197	y
muscle artifact	0.9908656	y
brain	0.99830616	n
other	0.6320269	y
brain	0.5972302	n
muscle artifact	0.9896786	y
muscle artifact	0.79500586	y
brain	0.5779432	n
muscle artifact	0.44794682	y
muscle artifact	0.9547157	y
brain	0.92475146	n
eye blink	0.687889	y
eye blink	0.7186264	y
brain	0.7007191	y
other	0.60126454	y
brain	0.86768115	n
muscle artifact	0.6475558	y
eye blink	0.7745042	y
eye blink	0.9525818	y
other	0.80429417	y
other	0.50752205	y
muscle artifact	0.8178627	y
muscle artifact	0.7247166	y
muscle artifact	0.64952284	y
brain	0.48387706	y
muscle artifact	0.74899775	y
muscle artifact	0.71377695	y
muscle artifact	0.9752825	y
muscle artifact	0.98185456	y
muscle artifact	0.74275863	y
brain	0.5246656	n
muscle artifact	0.73107165	y
muscle artifact	0.9596479	y
muscle artifact	0.9930555	y
brain	0.50471157	n
brain	0.99841964	n
other	0.5649644	n
other	0.85869455	n
brain	0.8039007	n
brain	0.5493244	n
other	0.6113787	n
brain	0.6710626	n
muscle artifact	0.99346364	y
other	0.7463125	n
muscle artifact	0.90798366	y
brain	0.9800315	n
other	0.5339624	n
brain	0.7942444	n
other	0.72864574	y
brain	0.9479648	n
other	0.5014708	n
other	0.6309013	n
muscle artifact	0.72128975	y
other	0.7130301	y
brain	0.882062	n
muscle artifact	0.31656998	y
brain	0.48441446	n
other	0.8111233	n
other	0.5556916	n
