# Supplementary material for: Electroencephalography signatures of motor error and stimulus-driven attention in electrical muscle stimulation-induced wrist movements under motor imagery
Source: Front Hum Neurosci. 2026 Jan 27;19:1713908. doi: 10.3389/fnhum.2025.1713908 (PMC12887888; doi:10.3389/fnhum.2025.1713908)
Supplement: Supplementary file 2 [file Data_Sheet_2.zip › retained_and_rejected_comp/sub12_session1_d1_block0102.csv]

labels	y_pred_proba	excluded
eye blink	0.9916967	y
other	0.4875879	y
brain	0.7195918	n
other	0.82385176	y
other	0.90132064	y
other	0.86790377	n
other	0.4664194	y
other	0.9344859	y
eye blink	0.99633193	y
heart beat	0.32817537	y
eye blink	0.74768513	n
other	0.44024247	y
muscle artifact	0.83642846	y
other	0.48305583	y
other	0.80107796	n
other	0.91742426	y
other	0.86600226	n
other	0.9624962	y
muscle artifact	0.6799065	y
brain	0.5123379	y
muscle artifact	0.5324141	y
other	0.5003664	n
other	0.6638839	y
brain	0.5090405	n
other	0.86527556	n
muscle artifact	0.8915607	y
muscle artifact	0.8801845	y
other	0.94663554	n
muscle artifact	0.99932474	y
brain	0.89318407	n
muscle artifact	0.53421426	y
muscle artifact	0.9835249	y
other	0.4651643	y
other	0.96616435	y
muscle artifact	0.7059848	y
other	0.5366383	y
other	0.8496449	n
muscle artifact	0.7990652	y
other	0.54996794	n
other	0.9805046	y
other	0.6266254	n
other	0.9388729	n
other	0.93815416	y
other	0.83238816	y
other	0.5899048	y
other	0.82108104	n
other	0.8613037	n
other	0.991413	y
other	0.7494806	n
muscle artifact	0.9018604	y
muscle artifact	0.8073983	n
other	0.93911743	n
other	0.8745078	y
muscle artifact	0.93999267	y
other	0.9624446	n
other	0.93567014	n
other	0.94559515	n
other	0.99622655	y
other	0.6472265	n
other	0.8403874	n
eye blink	0.51799464	n
other	0.93894684	n
other	0.915956	n
other	0.74730325	n
