# Supplementary material for: Electroencephalography signatures of motor error and stimulus-driven attention in electrical muscle stimulation-induced wrist movements under motor imagery
Source: Front Hum Neurosci. 2026 Jan 27;19:1713908. doi: 10.3389/fnhum.2025.1713908 (PMC12887888; doi:10.3389/fnhum.2025.1713908)
Supplement: Supplementary file 2 [file Data_Sheet_2.zip › retained_and_rejected_comp/sub12_session1_d1_block0304.csv]

labels	y_pred_proba	excluded
eye blink	0.99753684	y
other	0.75065947	y
eye blink	0.71936715	y
other	0.90381366	n
muscle artifact	0.681902	y
muscle artifact	0.89261144	y
muscle artifact	0.5944419	y
other	0.65132546	n
other	0.6573386	y
muscle artifact	0.6339468	y
muscle artifact	0.511954	y
other	0.66289186	y
brain	0.99268013	n
muscle artifact	0.8489983	y
other	0.5195958	n
other	0.8244438	n
brain	0.6871126	y
muscle artifact	0.8016816	y
brain	0.9095801	n
brain	0.6575378	y
other	0.88854915	n
muscle artifact	0.3634433	n
muscle artifact	0.9912353	y
muscle artifact	0.47547823	y
muscle artifact	0.50954336	y
muscle artifact	0.5742415	n
muscle artifact	0.9596861	y
other	0.79807985	n
other	0.80633	y
muscle artifact	0.889838	y
other	0.92764956	y
other	0.91846865	n
other	0.32181063	n
muscle artifact	0.9854641	y
brain	0.9861343	y
other	0.55813515	n
muscle artifact	0.45074922	n
other	0.47799516	n
muscle artifact	0.45720214	n
muscle artifact	0.8850461	y
other	0.76953214	n
muscle artifact	0.96417654	y
muscle artifact	0.6414675	y
muscle artifact	0.9983839	y
other	0.883794	n
muscle artifact	0.5753865	n
muscle artifact	0.9914294	y
other	0.9821878	y
other	0.8658914	n
other	0.78232706	n
other	0.6614429	n
other	0.7595404	n
muscle artifact	0.93158185	y
other	0.81561315	n
other	0.96367455	n
other	0.49381346	n
muscle artifact	0.9770806	y
brain	0.48663768	n
other	0.67156017	n
other	0.8544056	y
other	0.82191944	n
other	0.9460269	n
other	0.7634053	n
other	0.9588258	n
