# Supplementary material for: Electroencephalography signatures of motor error and stimulus-driven attention in electrical muscle stimulation-induced wrist movements under motor imagery
Source: Front Hum Neurosci. 2026 Jan 27;19:1713908. doi: 10.3389/fnhum.2025.1713908 (PMC12887888; doi:10.3389/fnhum.2025.1713908)
Supplement: Supplementary file 2 [file Data_Sheet_2.zip › retained_and_rejected_comp/sub12_session1_d2_block0102.csv]

labels	y_pred_proba	excluded
eye blink	0.9789804	y
brain	0.9595983	n
eye blink	0.9880914	y
other	0.7053738	y
brain	0.95105946	y
brain	0.8754444	n
muscle artifact	0.67610085	n
brain	0.7715986	y
muscle artifact	0.9990381	y
other	0.86351645	n
muscle artifact	0.9993316	y
muscle artifact	0.7072321	y
other	0.8233156	y
other	0.8850628	n
other	0.8320552	n
other	0.81831396	y
other	0.921839	n
muscle artifact	0.9133041	y
other	0.8827723	y
other	0.83044547	y
muscle artifact	0.96333754	y
muscle artifact	0.9960725	y
muscle artifact	0.9580177	y
other	0.7752923	n
other	0.8164426	n
eye blink	0.5251112	y
other	0.46053547	n
brain	0.981394	n
other	0.8898688	n
other	0.87952137	n
other	0.7571729	n
muscle artifact	0.75422347	y
other	0.9259676	n
muscle artifact	0.36977705	n
muscle artifact	0.9185174	y
brain	0.74870235	n
brain	0.30656412	y
muscle artifact	0.95197767	y
eye blink	0.9997401	y
other	0.72522086	n
other	0.86582786	n
other	0.709393	n
other	0.9627028	n
other	0.99104285	y
other	0.9156851	n
muscle artifact	0.96259344	y
other	0.7763634	n
brain	0.5129522	n
other	0.59519935	n
other	0.8396233	n
other	0.9913722	y
muscle artifact	0.5666286	y
other	0.5048843	n
other	0.90500796	y
other	0.9363622	n
other	0.9433179	n
other	0.9928875	y
muscle artifact	0.88057506	y
brain	0.32188562	y
other	0.53358126	y
other	0.94387	n
other	0.7418215	n
other	0.9436298	n
other	0.6617846	n
