# Supplementary material for: Electroencephalography signatures of motor error and stimulus-driven attention in electrical muscle stimulation-induced wrist movements under motor imagery
Source: Front Hum Neurosci. 2026 Jan 27;19:1713908. doi: 10.3389/fnhum.2025.1713908 (PMC12887888; doi:10.3389/fnhum.2025.1713908)
Supplement: Supplementary file 2 [file Data_Sheet_2.zip › retained_and_rejected_comp/sub12_session1_d2_block0304.csv]

labels	y_pred_proba	excluded
eye blink	0.99225247	y
eye blink	0.8953643	y
brain	0.5636678	n
other	0.49845397	y
brain	0.6580122	n
eye blink	0.89776117	n
brain	0.35081568	y
muscle artifact	0.9956113	y
muscle artifact	0.98424035	y
muscle artifact	0.7861392	y
eye blink	0.4262696	y
muscle artifact	0.99538046	y
muscle artifact	0.9913089	y
muscle artifact	0.6005589	y
other	0.487935	y
other	0.9123767	y
other	0.5167549	y
brain	0.7053511	y
muscle artifact	0.9941107	y
other	0.66126233	y
brain	0.4546343	n
brain	0.97765416	n
other	0.7526956	n
muscle artifact	0.861421	y
brain	0.61541164	y
muscle artifact	0.3449494	y
other	0.6873727	y
eye blink	0.99999756	y
other	0.59101874	n
heart beat	0.5265509	y
muscle artifact	0.66100335	n
other	0.9083013	y
other	0.57405376	y
muscle artifact	0.7722683	y
muscle artifact	0.40882987	y
muscle artifact	0.47433105	y
muscle artifact	0.77758396	y
other	0.51375914	n
eye blink	0.81584716	y
other	0.7785661	n
other	0.8378598	n
other	0.9603195	n
other	0.44875664	n
muscle artifact	0.88711053	y
other	0.6523432	y
other	0.635885	n
eye blink	0.36587495	n
other	0.8505305	n
other	0.45483622	y
muscle artifact	0.6441523	y
other	0.5870025	n
other	0.9277469	y
other	0.97082776	n
other	0.9341006	n
other	0.92959666	n
other	0.8165654	y
muscle artifact	0.9672484	y
other	0.8163594	n
other	0.4454258	y
other	0.44514528	n
other	0.7586919	y
other	0.83856654	y
eye blink	0.650105	n
brain	0.9946029	n
