# Supplementary material for: Electroencephalography signatures of motor error and stimulus-driven attention in electrical muscle stimulation-induced wrist movements under motor imagery
Source: Front Hum Neurosci. 2026 Jan 27;19:1713908. doi: 10.3389/fnhum.2025.1713908 (PMC12887888; doi:10.3389/fnhum.2025.1713908)
Supplement: Supplementary file 2 [file Data_Sheet_2.zip › retained_and_rejected_comp/sub12_session2_d1_block0910.csv]

labels	y_pred_proba	excluded
eye blink	0.99418974	y
eye blink	0.99709827	y
other	0.87598526	y
other	0.88446283	y
brain	0.6223282	n
other	0.9745065	y
brain	0.85106033	n
muscle artifact	0.84192204	y
other	0.93630254	n
other	0.7184386	y
muscle artifact	0.93609303	y
other	0.52676785	y
other	0.77855396	n
muscle artifact	0.9262962	y
brain	0.51430416	n
other	0.57596415	n
other	0.6001126	n
other	0.6953043	y
muscle artifact	0.9818637	y
other	0.9639473	y
muscle artifact	0.9062609	y
muscle artifact	0.98855656	y
muscle artifact	0.96288437	y
other	0.87546253	y
other	0.97844446	y
other	0.92618316	n
other	0.9840074	y
other	0.93355834	n
other	0.5757324	y
other	0.9759667	y
other	0.74065304	n
other	0.48175424	y
muscle artifact	0.9119635	y
muscle artifact	0.52146894	y
brain	0.55300194	y
muscle artifact	0.9857012	y
other	0.7569715	y
brain	0.65813416	n
muscle artifact	0.9328265	y
other	0.80730176	n
muscle artifact	0.9471756	y
muscle artifact	0.99988824	y
other	0.8782648	y
muscle artifact	0.83692276	y
other	0.774951	n
muscle artifact	0.47384065	y
other	0.8103717	n
other	0.4771526	n
other	0.9201071	n
muscle artifact	0.9975801	y
other	0.59289765	y
other	0.530289	y
brain	0.47837025	n
brain	0.5754257	n
other	0.698177	n
muscle artifact	0.56755275	y
other	0.97959024	y
other	0.5144322	n
other	0.69226265	y
other	0.8276868	y
other	0.9478382	n
other	0.9596057	n
other	0.9070367	y
other	0.9282903	n
