# Supplementary material for: Electroencephalography signatures of motor error and stimulus-driven attention in electrical muscle stimulation-induced wrist movements under motor imagery
Source: Front Hum Neurosci. 2026 Jan 27;19:1713908. doi: 10.3389/fnhum.2025.1713908 (PMC12887888; doi:10.3389/fnhum.2025.1713908)
Supplement: Supplementary file 2 [file Data_Sheet_2.zip › retained_and_rejected_comp/sub12_session2_d1_block1112.csv]

labels	y_pred_proba	excluded
eye blink	0.99175566	y
eye blink	0.9789815	y
other	0.9763329	y
other	0.7929683	y
brain	0.3509549	n
other	0.52261573	y
other	0.9867032	y
muscle artifact	0.97127455	y
other	0.908687	y
brain	0.5767027	y
brain	0.9880297	n
other	0.9895287	y
brain	0.7924298	n
muscle artifact	0.9453596	y
other	0.88921857	y
brain	0.88619643	n
muscle artifact	0.97452843	y
other	0.90250736	y
other	0.81197923	n
muscle artifact	0.80443394	y
muscle artifact	0.99976707	y
muscle artifact	0.66466254	y
muscle artifact	0.9489901	y
other	0.7717466	y
muscle artifact	0.9973473	y
other	0.9208022	n
other	0.9401854	n
other	0.64023423	y
other	0.574386	n
other	0.87421197	y
muscle artifact	0.84134364	y
muscle artifact	0.92455184	y
other	0.7686832	n
other	0.80653983	y
other	0.8656002	n
muscle artifact	0.9297111	y
other	0.9216382	n
brain	0.42853257	y
brain	0.32234496	y
brain	0.5903337	n
muscle artifact	0.976798	y
other	0.44162604	y
muscle artifact	0.8156438	y
brain	0.62688905	n
muscle artifact	0.9360244	y
other	0.7418528	n
other	0.8914349	n
other	0.8610687	n
eye blink	0.3531487	y
brain	0.44380805	n
other	0.7290573	n
other	0.8661396	n
other	0.61317873	n
other	0.7289612	n
other	0.50984085	n
muscle artifact	0.99469095	y
other	0.9461469	n
other	0.90065634	n
other	0.7608088	n
other	0.82772696	n
other	0.9836838	y
other	0.9620973	n
other	0.9694433	y
other	0.7416651	n
