# Supplementary material for: Electroencephalography signatures of motor error and stimulus-driven attention in electrical muscle stimulation-induced wrist movements under motor imagery
Source: Front Hum Neurosci. 2026 Jan 27;19:1713908. doi: 10.3389/fnhum.2025.1713908 (PMC12887888; doi:10.3389/fnhum.2025.1713908)
Supplement: Supplementary file 2 [file Data_Sheet_2.zip › retained_and_rejected_comp/sub12_session2_d2_block0506.csv]

labels	y_pred_proba	excluded
eye blink	0.9958471	y
eye blink	0.7091487	y
eye blink	0.9999998	y
brain	0.8641786	n
other	0.6603619	y
brain	0.9963598	n
muscle artifact	0.91440177	y
other	0.6451498	n
brain	0.53210175	y
muscle artifact	0.99073124	y
muscle artifact	0.97994924	y
muscle artifact	0.9738241	y
other	0.6805506	y
muscle artifact	0.9936974	y
brain	0.8367326	n
muscle artifact	0.9136854	y
muscle artifact	0.48748583	y
brain	0.9196398	n
muscle artifact	0.5016172	y
other	0.47174942	n
muscle artifact	0.92486846	y
muscle artifact	0.99932027	y
brain	0.6072979	y
other	0.5128337	n
other	0.49514237	n
eye blink	0.48053378	y
muscle artifact	0.6464107	y
brain	0.9963099	n
muscle artifact	0.93800986	y
muscle artifact	0.9324023	y
brain	0.64011955	n
brain	0.539448	n
other	0.67077565	n
muscle artifact	0.9826562	y
other	0.64872456	n
other	0.64195365	y
other	0.4908046	n
muscle artifact	0.9141787	y
muscle artifact	0.7264595	y
other	0.91599	n
muscle artifact	0.74930215	y
muscle artifact	0.9929352	y
other	0.37770122	y
eye blink	0.55782205	n
other	0.98310286	y
other	0.92136645	n
other	0.74372125	n
other	0.9282934	n
other	0.3853385	y
other	0.44598326	n
other	0.6059459	n
muscle artifact	0.9091615	y
other	0.9749676	n
other	0.73925424	n
other	0.6011143	y
other	0.76554525	n
other	0.76520723	n
brain	0.8224351	y
muscle artifact	0.48142347	y
other	0.8275083	n
other	0.90262043	n
other	0.6564907	n
other	0.54056096	n
other	0.909263	y
