# Supplementary material for: Electroencephalography signatures of motor error and stimulus-driven attention in electrical muscle stimulation-induced wrist movements under motor imagery
Source: Front Hum Neurosci. 2026 Jan 27;19:1713908. doi: 10.3389/fnhum.2025.1713908 (PMC12887888; doi:10.3389/fnhum.2025.1713908)
Supplement: Supplementary file 2 [file Data_Sheet_2.zip › retained_and_rejected_comp/sub12_session2_d2_block0708.csv]

labels	y_pred_proba	excluded
eye blink	0.99513316	y
eye blink	0.99450964	y
eye blink	0.9999996	y
other	0.9608774	y
other	0.4077974	n
eye blink	0.35246378	y
muscle artifact	0.5622865	n
other	0.5813591	y
other	0.71758145	y
muscle artifact	0.97712314	y
muscle artifact	0.7728931	y
muscle artifact	0.68752205	y
eye blink	0.56212693	n
muscle artifact	0.9236305	y
brain	0.70625454	n
muscle artifact	0.5213953	y
other	0.8121319	n
muscle artifact	0.9290248	y
muscle artifact	0.98256904	y
brain	0.9466576	n
brain	0.97450656	n
muscle artifact	0.9796545	y
brain	0.55822617	y
other	0.94987196	n
muscle artifact	0.84834594	y
other	0.49514878	n
other	0.65341926	y
muscle artifact	0.9140582	y
muscle artifact	0.9230369	y
muscle artifact	0.4346186	y
muscle artifact	0.95952743	y
muscle artifact	0.9867885	y
muscle artifact	0.99286187	y
brain	0.88537407	n
brain	0.5747026	n
muscle artifact	0.9224074	y
muscle artifact	0.7000574	y
other	0.9254847	n
other	0.9665236	y
other	0.9698394	y
muscle artifact	0.9326223	y
channel noise	0.46678072	y
other	0.81502545	n
brain	0.99945	n
other	0.9271388	y
muscle artifact	0.92802006	y
other	0.8781721	n
muscle artifact	0.89028454	y
other	0.6222913	y
brain	0.3708545	y
brain	0.7997048	y
brain	0.76292276	n
other	0.8323918	n
other	0.5911023	n
other	0.84044224	n
brain	0.6644479	n
other	0.5420062	y
other	0.8187719	n
brain	0.38743794	n
other	0.9853917	y
other	0.85165155	n
other	0.8669006	n
other	0.6602854	n
other	0.8684087	n
