# Supplementary material for: Electroencephalography signatures of motor error and stimulus-driven attention in electrical muscle stimulation-induced wrist movements under motor imagery
Source: Front Hum Neurosci. 2026 Jan 27;19:1713908. doi: 10.3389/fnhum.2025.1713908 (PMC12887888; doi:10.3389/fnhum.2025.1713908)
Supplement: Supplementary file 2 [file Data_Sheet_2.zip › retained_and_rejected_comp/sub12_session3_d1_block0506.csv]

labels	y_pred_proba	excluded
eye blink	0.92277944	y
eye blink	0.9992467	y
other	0.71430135	y
eye blink	0.4834193	y
other	0.60889286	y
brain	0.8838398	n
other	0.92724985	y
other	0.8596669	n
other	0.9180138	n
muscle artifact	0.91906023	y
brain	0.5595572	n
muscle artifact	0.42266506	y
other	0.4116493	n
other	0.7557271	y
muscle artifact	0.8998926	y
muscle artifact	0.72673917	y
other	0.82846206	y
other	0.54738814	n
other	0.7778485	n
muscle artifact	0.94026065	y
other	0.90176463	n
muscle artifact	0.82121295	y
other	0.94453907	y
other	0.97842443	n
muscle artifact	0.6937769	y
brain	0.7275207	n
other	0.97580236	y
heart beat	0.50239503	n
other	0.64437747	y
muscle artifact	0.98730993	y
muscle artifact	0.7328576	y
muscle artifact	0.9837846	y
other	0.9899619	y
other	0.44055182	y
muscle artifact	0.94855165	y
other	0.9153524	y
brain	0.52023596	n
other	0.6144323	n
other	0.6300283	n
other	0.7602457	n
other	0.5341587	n
other	0.7254672	n
other	0.7611942	n
muscle artifact	0.9622508	y
muscle artifact	0.56689036	y
other	0.7618382	y
muscle artifact	0.914501	y
other	0.87482554	y
muscle artifact	0.7202162	y
other	0.9462918	y
muscle artifact	0.5958031	y
muscle artifact	0.984097	y
muscle artifact	0.5198245	y
other	0.9090705	n
other	0.86903226	n
muscle artifact	0.85709	y
other	0.8052089	n
other	0.6261713	n
other	0.9911682	y
other	0.8608851	y
other	0.8443101	n
other	0.48983976	y
other	0.86456513	n
other	0.6649693	n
