# Supplementary material for: Electroencephalography signatures of motor error and stimulus-driven attention in electrical muscle stimulation-induced wrist movements under motor imagery
Source: Front Hum Neurosci. 2026 Jan 27;19:1713908. doi: 10.3389/fnhum.2025.1713908 (PMC12887888; doi:10.3389/fnhum.2025.1713908)
Supplement: Supplementary file 2 [file Data_Sheet_2.zip › retained_and_rejected_comp/sub12_session3_d1_block0708.csv]

labels	y_pred_proba	excluded
eye blink	0.9916266	y
eye blink	0.9998385	y
other	0.84308803	y
brain	0.3982371	n
other	0.92520756	y
other	0.7992046	n
other	0.72538525	y
brain	0.6504943	n
other	0.91939163	y
muscle artifact	0.83340967	y
other	0.5815525	y
other	0.916447	y
other	0.83448243	y
other	0.8975326	y
other	0.8080827	y
other	0.9447428	n
other	0.8330907	y
muscle artifact	0.9683887	y
other	0.5970445	y
other	0.49172115	y
muscle artifact	0.6639852	y
muscle artifact	0.7503732	y
other	0.73436433	y
muscle artifact	0.97927016	y
muscle artifact	0.53945124	y
muscle artifact	0.8889791	y
brain	0.43332386	n
other	0.64072746	y
other	0.9112181	y
other	0.52024835	n
muscle artifact	0.51727444	y
brain	0.84555495	n
muscle artifact	0.4836896	y
other	0.48755008	n
other	0.79355663	n
other	0.43084115	n
other	0.7907297	n
other	0.93941486	y
muscle artifact	0.9470469	y
other	0.8940399	y
eye blink	0.4534816	y
brain	0.49546587	n
muscle artifact	0.8854822	y
other	0.93176705	n
other	0.6116611	n
muscle artifact	0.6729819	y
other	0.71783286	y
muscle artifact	0.94266784	y
muscle artifact	0.96876746	y
other	0.93269324	y
brain	0.3697128	y
other	0.6520094	y
muscle artifact	0.9850431	y
brain	0.64003706	y
other	0.9774594	y
other	0.94727045	n
other	0.98875487	y
other	0.98581225	y
other	0.68074924	n
other	0.971998	n
other	0.9245911	n
other	0.8462662	y
other	0.89647746	y
other	0.96351725	n
