# Supplementary material for: Electroencephalography signatures of motor error and stimulus-driven attention in electrical muscle stimulation-induced wrist movements under motor imagery
Source: Front Hum Neurosci. 2026 Jan 27;19:1713908. doi: 10.3389/fnhum.2025.1713908 (PMC12887888; doi:10.3389/fnhum.2025.1713908)
Supplement: Supplementary file 2 [file Data_Sheet_2.zip › retained_and_rejected_comp/sub12_session3_d2_block0910.csv]

labels	y_pred_proba	excluded
eye blink	0.9867039	y
eye blink	0.9541365	y
other	0.71511436	y
other	0.8243738	y
other	0.5224256	n
eye blink	0.99999917	y
brain	0.45667166	y
muscle artifact	0.3790148	y
other	0.6861898	y
muscle artifact	0.7956087	y
muscle artifact	0.55464685	y
muscle artifact	0.9989407	y
brain	0.39930058	n
other	0.57603943	n
muscle artifact	0.9297953	y
muscle artifact	0.67436016	y
muscle artifact	0.99247974	y
other	0.81834745	n
other	0.8714949	n
other	0.7337298	n
other	0.5879827	n
muscle artifact	0.9381118	y
muscle artifact	0.9486282	y
other	0.84886086	y
muscle artifact	0.99078083	y
other	0.49320132	y
other	0.71885026	n
brain	0.9038563	n
muscle artifact	0.96670884	y
muscle artifact	0.98502254	y
muscle artifact	0.6454292	y
muscle artifact	0.5944829	y
other	0.826904	n
other	0.6248002	n
other	0.48939213	n
brain	0.7716083	n
muscle artifact	0.9309193	y
other	0.9654085	n
muscle artifact	0.8374883	y
other	0.86626357	y
other	0.7721133	y
muscle artifact	0.98274773	y
other	0.5010612	n
eye blink	0.4451465	y
other	0.79742676	n
muscle artifact	0.968701	y
other	0.6977458	y
other	0.50708747	n
brain	0.7110685	n
other	0.93325245	n
other	0.9354768	n
other	0.9043857	y
muscle artifact	0.543014	y
muscle artifact	0.6755842	y
other	0.7158691	y
other	0.6549555	n
other	0.4103713	n
brain	0.6237687	n
other	0.629384	y
brain	0.40616876	y
muscle artifact	0.7923434	y
other	0.4659202	y
other	0.93035185	n
other	0.5444679	n
