# Supplementary material for: Electroencephalography signatures of motor error and stimulus-driven attention in electrical muscle stimulation-induced wrist movements under motor imagery
Source: Front Hum Neurosci. 2026 Jan 27;19:1713908. doi: 10.3389/fnhum.2025.1713908 (PMC12887888; doi:10.3389/fnhum.2025.1713908)
Supplement: Supplementary file 2 [file Data_Sheet_2.zip › retained_and_rejected_comp/sub12_session3_d2_block1112.csv]

labels	y_pred_proba	excluded
eye blink	0.98341703	y
eye blink	0.9981552	y
brain	0.47119647	n
eye blink	0.9890544	y
other	0.40998653	y
muscle artifact	0.5311807	y
muscle artifact	0.96776	y
other	0.7193607	y
other	0.86844367	y
other	0.46536785	y
muscle artifact	0.98388165	y
muscle artifact	0.95627457	y
brain	0.7158905	n
muscle artifact	0.9590963	y
muscle artifact	0.42489505	y
muscle artifact	0.8204737	y
muscle artifact	0.515006	y
brain	0.49622273	y
brain	0.8802512	n
muscle artifact	0.87997675	y
other	0.60744303	n
brain	0.4514629	n
brain	0.6107521	n
muscle artifact	0.9850226	y
eye blink	0.29699358	y
other	0.8494601	n
muscle artifact	0.7270691	y
muscle artifact	0.7661774	y
muscle artifact	0.9976963	y
other	0.65452003	n
other	0.57071024	n
muscle artifact	0.93436176	y
muscle artifact	0.8587213	y
brain	0.9975431	n
other	0.741214	n
other	0.9781421	y
muscle artifact	0.75621986	y
other	0.90655315	n
other	0.4349584	n
muscle artifact	0.83280003	y
other	0.79398626	n
other	0.8627163	n
other	0.36041474	y
other	0.8577806	n
other	0.6509583	y
other	0.9299652	n
other	0.42340901	y
other	0.6448884	n
brain	0.49115258	n
other	0.50594944	n
other	0.733031	n
other	0.3818274	y
other	0.66313285	n
other	0.71722263	n
muscle artifact	0.5325624	y
other	0.9048545	n
other	0.9193823	n
other	0.85536754	n
other	0.9148571	y
other	0.83168125	y
brain	0.44739997	y
other	0.8648336	n
brain	0.5639463	n
other	0.971828	n
