# Supplementary material for: Electroencephalography signatures of motor error and stimulus-driven attention in electrical muscle stimulation-induced wrist movements under motor imagery
Source: Front Hum Neurosci. 2026 Jan 27;19:1713908. doi: 10.3389/fnhum.2025.1713908 (PMC12887888; doi:10.3389/fnhum.2025.1713908)
Supplement: Supplementary file 2 [file Data_Sheet_2.zip › retained_and_rejected_comp/sub13_session1_d1_block0102.csv]

labels	y_pred_proba	excluded
eye blink	0.97363555	y
brain	0.95782757	n
muscle artifact	0.9262839	y
muscle artifact	0.9997686	y
muscle artifact	0.91645014	y
muscle artifact	0.99563724	y
brain	0.9378045	n
muscle artifact	0.9686077	y
brain	0.97980565	n
muscle artifact	0.99993694	y
brain	0.99826145	n
muscle artifact	0.7263517	y
muscle artifact	0.99987155	y
muscle artifact	0.9427019	y
muscle artifact	0.65611756	y
brain	0.989341	n
brain	0.9850386	n
brain	0.99997413	n
muscle artifact	0.9555832	y
muscle artifact	0.95813394	y
muscle artifact	0.9859046	y
muscle artifact	0.9977517	y
brain	0.99460196	n
muscle artifact	0.9985674	y
muscle artifact	0.3734746	n
brain	0.93821704	n
muscle artifact	0.7341139	y
muscle artifact	0.77182937	y
muscle artifact	0.9992012	y
muscle artifact	0.9988854	y
muscle artifact	0.985958	y
brain	0.9940281	n
other	0.6199042	n
brain	0.9279393	n
muscle artifact	0.99181426	y
brain	0.99012625	n
brain	0.8746994	n
brain	0.56061053	y
other	0.65911627	y
muscle artifact	0.9396955	y
brain	0.8071846	n
muscle artifact	0.47700295	y
brain	0.5548127	n
other	0.39694867	n
muscle artifact	0.97905207	y
other	0.79252636	n
other	0.9373153	n
muscle artifact	0.96087456	y
brain	0.60523164	n
brain	0.9682962	n
eye blink	0.93861413	y
other	0.76447725	n
brain	0.85274136	n
brain	0.992326	n
brain	0.5930205	n
brain	0.8814926	n
brain	0.7861632	n
brain	0.54358166	n
brain	0.24236868	y
other	0.9126636	n
brain	0.6879273	y
brain	0.6615696	n
other	0.52698314	n
other	0.5209956	n
