# Supplementary material for: Electroencephalography signatures of motor error and stimulus-driven attention in electrical muscle stimulation-induced wrist movements under motor imagery
Source: Front Hum Neurosci. 2026 Jan 27;19:1713908. doi: 10.3389/fnhum.2025.1713908 (PMC12887888; doi:10.3389/fnhum.2025.1713908)
Supplement: Supplementary file 2 [file Data_Sheet_2.zip › retained_and_rejected_comp/sub13_session1_d1_block0304.csv]

labels	y_pred_proba	excluded
eye blink	0.9575592	y
muscle artifact	0.9987103	y
muscle artifact	0.99920666	y
muscle artifact	0.9961498	y
muscle artifact	0.9435678	y
brain	0.99912643	n
muscle artifact	0.99898696	y
brain	0.99956656	n
brain	0.8570818	n
brain	0.9977465	n
muscle artifact	0.7107846	y
muscle artifact	0.5039007	n
muscle artifact	0.9957451	y
muscle artifact	0.7235104	y
muscle artifact	0.9875904	y
muscle artifact	0.99801546	y
brain	0.9888431	n
muscle artifact	0.9998331	y
muscle artifact	0.8002419	y
muscle artifact	0.88216114	y
muscle artifact	0.9518153	y
muscle artifact	0.99741614	y
brain	0.694692	y
brain	0.98685026	n
muscle artifact	0.7082896	y
muscle artifact	0.9995402	y
brain	0.67767084	n
muscle artifact	0.9963803	y
muscle artifact	0.3821882	n
muscle artifact	0.7888198	y
brain	0.6850027	n
muscle artifact	0.8069565	y
brain	0.9338224	n
muscle artifact	0.69660765	y
eye blink	0.6185214	y
muscle artifact	0.8736272	y
muscle artifact	0.9787849	y
brain	0.9043937	n
muscle artifact	0.6279347	y
brain	0.95227194	n
muscle artifact	0.9903637	y
brain	0.92942196	n
muscle artifact	0.9474683	y
brain	0.83148897	n
brain	0.9850322	n
muscle artifact	0.98700047	y
brain	0.9273722	n
brain	0.6447945	n
eye blink	0.53767025	y
muscle artifact	0.99883515	y
other	0.6440759	n
brain	0.9261249	n
other	0.94162714	n
muscle artifact	0.45578796	y
muscle artifact	0.65634376	y
other	0.5262945	n
other	0.7056929	n
other	0.5904243	n
other	0.5355084	n
brain	0.56154156	n
other	0.409927	n
brain	0.9773596	n
other	0.9848108	y
other	0.76957726	n
