# Supplementary material for: Electroencephalography signatures of motor error and stimulus-driven attention in electrical muscle stimulation-induced wrist movements under motor imagery
Source: Front Hum Neurosci. 2026 Jan 27;19:1713908. doi: 10.3389/fnhum.2025.1713908 (PMC12887888; doi:10.3389/fnhum.2025.1713908)
Supplement: Supplementary file 2 [file Data_Sheet_2.zip › retained_and_rejected_comp/sub13_session1_d2_block0102.csv]

labels	y_pred_proba	excluded
eye blink	0.9695475	y
brain	0.9477277	n
eye blink	0.9940248	y
muscle artifact	0.91622424	y
brain	0.99664974	n
brain	0.9862398	n
brain	0.87035275	n
muscle artifact	0.99956965	y
other	0.90838414	n
brain	0.39783722	n
brain	0.49434215	n
other	0.6745734	n
muscle artifact	0.92970854	y
brain	0.99363893	n
brain	0.9964162	n
muscle artifact	0.9553199	y
muscle artifact	0.99095523	y
muscle artifact	0.905959	y
muscle artifact	0.99583495	y
muscle artifact	0.9916216	y
brain	0.98424274	n
muscle artifact	0.9924659	y
muscle artifact	0.5712896	y
muscle artifact	0.8910936	y
brain	0.9981381	n
muscle artifact	0.82306105	y
brain	0.79850996	n
brain	0.9993685	n
heart beat	0.77735245	y
other	0.8503005	n
brain	0.9843393	n
muscle artifact	0.98790133	y
muscle artifact	0.77610666	y
muscle artifact	0.92494726	y
other	0.51951987	n
muscle artifact	0.9291396	y
muscle artifact	0.7092945	y
muscle artifact	0.9990363	y
muscle artifact	0.7282754	y
muscle artifact	0.5015366	y
brain	0.406647	n
brain	0.5692528	n
eye blink	0.98711586	y
other	0.60347575	n
brain	0.7555438	n
muscle artifact	0.91414994	y
brain	0.7976485	n
brain	0.95450443	n
other	0.4601202	n
other	0.76602936	n
other	0.75402683	n
other	0.94532555	n
other	0.46945405	n
brain	0.47151142	y
brain	0.9406633	n
other	0.66612977	y
brain	0.7628045	n
other	0.5638238	n
other	0.30748257	n
muscle artifact	0.8847018	y
channel noise	0.5200295	n
brain	0.5103756	n
brain	0.6842942	n
other	0.6124074	n
