# Supplementary material for: Electroencephalography signatures of motor error and stimulus-driven attention in electrical muscle stimulation-induced wrist movements under motor imagery
Source: Front Hum Neurosci. 2026 Jan 27;19:1713908. doi: 10.3389/fnhum.2025.1713908 (PMC12887888; doi:10.3389/fnhum.2025.1713908)
Supplement: Supplementary file 2 [file Data_Sheet_2.zip › retained_and_rejected_comp/sub13_session1_d2_block0304.csv]

labels	y_pred_proba	excluded
eye blink	0.95847946	y
brain	0.9991162	n
eye blink	0.9935024	y
brain	0.99836755	n
muscle artifact	0.9957249	y
brain	0.9979719	n
other	0.8154828	n
muscle artifact	0.7838356	y
muscle artifact	0.99328375	y
muscle artifact	0.96835256	y
muscle artifact	0.7792856	y
brain	0.99665195	n
muscle artifact	0.9953823	y
other	0.74776006	n
other	0.66610736	n
brain	0.9795445	n
muscle artifact	0.9973258	y
heart beat	0.65551305	y
brain	0.4076652	n
muscle artifact	0.9977302	y
brain	0.8399237	n
brain	0.98976946	n
brain	0.99969023	n
other	0.86403173	n
muscle artifact	0.99448943	y
muscle artifact	0.59990865	y
eye blink	0.45811614	y
other	0.81409955	n
muscle artifact	0.60869163	y
brain	0.89339674	n
muscle artifact	0.4713291	y
muscle artifact	0.72495157	y
brain	0.5179848	n
muscle artifact	0.6478955	y
other	0.862151	n
muscle artifact	0.9469731	y
brain	0.65158373	n
muscle artifact	0.96789014	y
muscle artifact	0.9997495	y
other	0.9033995	n
muscle artifact	0.9669361	y
brain	0.8203826	n
muscle artifact	0.6995701	y
brain	0.7236244	n
other	0.96983355	n
other	0.8718965	y
brain	0.6883806	n
other	0.85975695	n
other	0.6749634	n
brain	0.5922692	n
other	0.51609176	n
brain	0.7566347	n
other	0.895236	n
other	0.7939665	n
brain	0.7101942	y
other	0.99386877	y
brain	0.63226974	n
brain	0.61652124	y
other	0.80983114	n
brain	0.46875802	n
brain	0.46170962	n
channel noise	0.4109735	y
brain	0.78710294	n
other	0.791892	n
