# Supplementary material for: Electroencephalography signatures of motor error and stimulus-driven attention in electrical muscle stimulation-induced wrist movements under motor imagery
Source: Front Hum Neurosci. 2026 Jan 27;19:1713908. doi: 10.3389/fnhum.2025.1713908 (PMC12887888; doi:10.3389/fnhum.2025.1713908)
Supplement: Supplementary file 2 [file Data_Sheet_2.zip › retained_and_rejected_comp/sub13_session2_d1_block0506.csv]

labels	y_pred_proba	excluded
eye blink	0.9077874	y
eye blink	0.99542546	y
muscle artifact	0.9034308	y
muscle artifact	0.99925804	y
brain	0.40397024	n
brain	0.97553146	n
muscle artifact	0.9996898	y
muscle artifact	0.9988284	y
brain	0.9997274	n
muscle artifact	0.9646909	y
muscle artifact	0.9689815	y
muscle artifact	0.99734354	y
brain	0.99942493	n
brain	0.9932299	n
muscle artifact	0.75694835	y
brain	0.9945171	n
muscle artifact	0.7776613	y
brain	0.9899292	n
muscle artifact	0.9999553	y
muscle artifact	0.9997411	y
muscle artifact	0.53878796	y
other	0.63959837	n
muscle artifact	0.995229	y
brain	0.80325115	n
muscle artifact	0.99464196	y
brain	0.99478084	n
muscle artifact	0.9980649	y
muscle artifact	0.7740097	y
muscle artifact	0.6142455	y
muscle artifact	0.81920385	n
other	0.46814677	n
brain	0.64576054	n
eye blink	0.7959436	n
muscle artifact	0.99682605	y
muscle artifact	0.99956155	y
brain	0.9990655	n
brain	0.42189193	n
muscle artifact	0.9956723	y
muscle artifact	0.93503577	y
other	0.4893098	n
brain	0.8345315	n
brain	0.9769918	n
muscle artifact	0.9999041	y
other	0.57250434	y
brain	0.7835979	n
muscle artifact	0.99957895	y
brain	0.99321526	n
muscle artifact	0.980665	y
muscle artifact	0.999119	y
other	0.38010013	y
brain	0.96177626	n
eye blink	0.81557405	n
other	0.32030225	y
muscle artifact	0.97547954	y
other	0.61249644	n
other	0.65017635	n
brain	0.5139873	n
brain	0.48251063	n
muscle artifact	0.9318873	y
other	0.5273686	n
brain	0.905697	n
brain	0.7313333	n
muscle artifact	0.5307982	y
other	0.84965193	y
