# Supplementary material for: Electroencephalography signatures of motor error and stimulus-driven attention in electrical muscle stimulation-induced wrist movements under motor imagery
Source: Front Hum Neurosci. 2026 Jan 27;19:1713908. doi: 10.3389/fnhum.2025.1713908 (PMC12887888; doi:10.3389/fnhum.2025.1713908)
Supplement: Supplementary file 2 [file Data_Sheet_2.zip › retained_and_rejected_comp/sub13_session2_d1_block0708.csv]

labels	y_pred_proba	excluded
eye blink	0.9652173	y
eye blink	0.7137351	y
muscle artifact	0.9446423	y
eye blink	0.59095514	n
muscle artifact	0.96638936	y
muscle artifact	0.98402554	y
muscle artifact	0.947568	y
muscle artifact	0.97311175	y
brain	0.9993489	n
brain	0.9578543	n
muscle artifact	0.99838465	y
brain	0.9958073	n
brain	0.47393373	n
muscle artifact	0.70708054	y
muscle artifact	0.99293995	y
muscle artifact	0.9962858	y
muscle artifact	0.9973482	y
muscle artifact	0.9988972	y
brain	0.9292419	n
muscle artifact	0.99943346	y
brain	0.7504314	n
eye blink	0.82078844	n
brain	0.50412685	n
muscle artifact	0.99662393	y
muscle artifact	0.4340275	y
brain	0.9977409	n
muscle artifact	0.9685471	y
brain	0.99230313	n
muscle artifact	0.9998965	y
muscle artifact	0.924692	y
muscle artifact	0.99920976	y
brain	0.85000634	n
muscle artifact	0.94485617	y
muscle artifact	0.9723848	y
brain	0.99954545	n
eye blink	0.64213395	y
brain	0.99754435	n
brain	0.80446637	n
eye blink	0.7515311	y
brain	0.9182745	n
muscle artifact	0.9780912	y
heart beat	0.4263016	n
brain	0.50591666	n
heart beat	0.57173693	n
eye blink	0.5269885	y
muscle artifact	0.85018367	y
brain	0.84264153	n
muscle artifact	0.99968827	y
muscle artifact	0.98658115	y
other	0.4692902	y
muscle artifact	0.94176984	y
other	0.87582886	n
muscle artifact	0.9736281	y
brain	0.52600145	n
other	0.7646635	n
brain	0.90392363	n
brain	0.92931867	n
brain	0.6080004	n
other	0.6417679	n
brain	0.40052614	n
brain	0.41421834	n
brain	0.5978142	n
brain	0.57691693	n
other	0.54287696	y
