# Supplementary material for: Electroencephalography signatures of motor error and stimulus-driven attention in electrical muscle stimulation-induced wrist movements under motor imagery
Source: Front Hum Neurosci. 2026 Jan 27;19:1713908. doi: 10.3389/fnhum.2025.1713908 (PMC12887888; doi:10.3389/fnhum.2025.1713908)
Supplement: Supplementary file 2 [file Data_Sheet_2.zip › retained_and_rejected_comp/sub13_session2_d2_block0910.csv]

labels	y_pred_proba	excluded
eye blink	0.5716634	y
eye blink	0.91493297	y
muscle artifact	0.98364115	y
muscle artifact	0.99802375	y
muscle artifact	0.73163974	y
muscle artifact	0.9993285	y
muscle artifact	0.98387825	y
muscle artifact	0.9974539	y
brain	0.99952716	n
brain	0.8906993	n
muscle artifact	0.9778426	y
muscle artifact	0.9862302	y
brain	0.99405634	n
muscle artifact	0.99700284	y
brain	0.99956906	n
muscle artifact	0.97823083	y
muscle artifact	0.48444656	y
brain	0.86957395	n
muscle artifact	0.895242	y
other	0.51171374	n
muscle artifact	0.9799156	y
muscle artifact	0.9761856	y
other	0.36842036	y
muscle artifact	0.9959714	y
muscle artifact	0.99788725	y
muscle artifact	0.47877634	y
muscle artifact	0.96754974	y
muscle artifact	0.99918264	y
muscle artifact	0.97968096	y
brain	0.78708184	n
muscle artifact	0.9983579	y
brain	0.97448146	n
brain	0.998924	n
muscle artifact	0.8282344	y
muscle artifact	0.9663259	y
brain	0.9642539	n
brain	0.84009075	n
brain	0.9973505	n
brain	0.9846228	n
heart beat	0.49637514	n
other	0.69536394	n
brain	0.66616875	y
muscle artifact	0.7151832	y
eye blink	0.6474357	y
other	0.54187894	y
brain	0.6319139	y
muscle artifact	0.9999645	y
muscle artifact	0.3752573	y
brain	0.57414037	y
brain	0.67218846	n
other	0.8267145	n
muscle artifact	0.8744903	y
other	0.5742123	n
other	0.6854522	y
brain	0.94567806	n
brain	0.73052245	n
brain	0.9611722	n
other	0.66360354	n
brain	0.55494165	n
other	0.49750942	y
brain	0.6638714	y
brain	0.5020273	n
brain	0.5157218	n
other	0.884885	y
