# Supplementary material for: Electroencephalography signatures of motor error and stimulus-driven attention in electrical muscle stimulation-induced wrist movements under motor imagery
Source: Front Hum Neurosci. 2026 Jan 27;19:1713908. doi: 10.3389/fnhum.2025.1713908 (PMC12887888; doi:10.3389/fnhum.2025.1713908)
Supplement: Supplementary file 2 [file Data_Sheet_2.zip › retained_and_rejected_comp/sub13_session2_d2_block1112.csv]

labels	y_pred_proba	excluded
eye blink	0.9413773	y
eye blink	0.45624483	y
eye blink	0.76249814	y
muscle artifact	0.76196206	y
brain	0.9876969	n
brain	0.9876134	n
brain	0.99942464	n
muscle artifact	0.9941883	y
muscle artifact	0.9766169	y
muscle artifact	0.9964336	y
eye blink	0.71150833	n
muscle artifact	0.99901915	y
brain	0.8955547	n
muscle artifact	0.9099615	y
muscle artifact	0.92442393	y
muscle artifact	0.9927677	y
brain	0.997745	n
brain	0.99249953	n
muscle artifact	0.8750231	y
brain	0.7292461	n
muscle artifact	0.8155644	y
muscle artifact	0.96545994	y
brain	0.93737805	n
muscle artifact	0.99742883	y
muscle artifact	0.9916195	y
muscle artifact	0.99898785	y
muscle artifact	0.90895766	y
muscle artifact	0.9547547	y
brain	0.7665338	n
muscle artifact	0.9228728	y
muscle artifact	0.9926748	y
muscle artifact	0.9883244	y
muscle artifact	0.94140244	y
brain	0.9485632	n
brain	0.9597378	n
brain	0.9930121	n
brain	0.99394554	n
heart beat	0.4631616	y
brain	0.63251454	n
eye blink	0.84729874	n
muscle artifact	0.743306	y
brain	0.7671067	n
other	0.52206355	n
muscle artifact	0.9998772	y
brain	0.74768573	n
brain	0.55526793	y
other	0.71264625	n
brain	0.42910302	y
brain	0.4657524	n
eye blink	0.338822	y
brain	0.59475225	n
other	0.7924053	n
muscle artifact	0.92931604	y
brain	0.44406337	n
muscle artifact	0.7085599	n
other	0.49258214	n
brain	0.52120143	n
brain	0.6084556	y
brain	0.94857293	n
other	0.55821586	y
muscle artifact	0.4972002	y
heart beat	0.40435854	n
brain	0.39753503	n
other	0.7415179	y
