# Supplementary material for: Electroencephalography signatures of motor error and stimulus-driven attention in electrical muscle stimulation-induced wrist movements under motor imagery
Source: Front Hum Neurosci. 2026 Jan 27;19:1713908. doi: 10.3389/fnhum.2025.1713908 (PMC12887888; doi:10.3389/fnhum.2025.1713908)
Supplement: Supplementary file 2 [file Data_Sheet_2.zip › retained_and_rejected_comp/sub13_session3_d1_block0910.csv]

labels	y_pred_proba	excluded
eye blink	0.9689456	y
eye blink	0.49050996	y
muscle artifact	0.99585676	y
muscle artifact	0.99780047	y
muscle artifact	0.9993243	y
brain	0.98560023	n
muscle artifact	0.93303394	y
muscle artifact	0.9999041	y
muscle artifact	0.9966866	y
brain	0.73323625	n
muscle artifact	0.6324273	y
brain	0.99878174	n
eye blink	0.66799057	n
brain	0.99958605	n
muscle artifact	0.9713125	y
muscle artifact	0.99999344	y
muscle artifact	0.995931	y
muscle artifact	0.9999982	y
brain	0.9984602	n
muscle artifact	0.9654623	y
muscle artifact	0.993585	y
muscle artifact	0.98205554	y
muscle artifact	0.8281528	y
eye blink	0.51500183	y
muscle artifact	0.8964702	y
muscle artifact	0.998638	y
muscle artifact	0.99472517	y
muscle artifact	0.9907858	y
muscle artifact	0.9839034	y
muscle artifact	0.9999908	y
brain	0.9969189	n
muscle artifact	0.9547777	y
muscle artifact	0.77530813	y
muscle artifact	0.98565483	y
brain	0.9343041	n
brain	0.9995462	n
muscle artifact	0.5917889	y
brain	0.997987	n
brain	0.7798648	n
muscle artifact	0.9944934	y
brain	0.8051619	n
brain	0.9990076	n
brain	0.44507036	n
muscle artifact	0.9996432	y
muscle artifact	0.66702545	y
other	0.5944721	n
other	0.84756255	n
muscle artifact	0.6301216	y
other	0.45039696	y
other	0.5197881	n
brain	0.9855684	n
brain	0.6642725	n
other	0.60909104	n
brain	0.5443507	n
other	0.9522285	n
brain	0.27616543	y
brain	0.9141746	n
brain	0.52640885	n
brain	0.6831181	y
brain	0.61540383	n
other	0.45872256	n
brain	0.81532425	n
other	0.6161806	n
brain	0.8376742	n
