# Supplementary material for: Electroencephalography signatures of motor error and stimulus-driven attention in electrical muscle stimulation-induced wrist movements under motor imagery
Source: Front Hum Neurosci. 2026 Jan 27;19:1713908. doi: 10.3389/fnhum.2025.1713908 (PMC12887888; doi:10.3389/fnhum.2025.1713908)
Supplement: Supplementary file 2 [file Data_Sheet_2.zip › retained_and_rejected_comp/sub13_session3_d1_block1112.csv]

labels	y_pred_proba	excluded
eye blink	0.9512673	y
muscle artifact	0.9805006	y
eye blink	0.5085026	y
eye blink	0.9494993	y
muscle artifact	0.9855149	y
brain	0.40665153	y
brain	0.9997339	n
muscle artifact	0.99793124	y
brain	0.9909084	n
muscle artifact	0.98982847	y
muscle artifact	0.995571	y
muscle artifact	0.9981921	y
brain	0.9992174	n
muscle artifact	0.99996746	y
muscle artifact	0.99066484	y
brain	0.97949386	n
muscle artifact	0.9980018	y
brain	0.99974495	n
muscle artifact	0.9642383	y
muscle artifact	0.8253337	y
muscle artifact	0.9795585	y
muscle artifact	0.3594319	n
brain	0.965572	n
muscle artifact	0.999683	y
brain	0.9243668	n
brain	0.9906242	n
muscle artifact	0.84872663	y
muscle artifact	0.9390031	y
muscle artifact	0.45806965	y
muscle artifact	0.713557	y
muscle artifact	0.9713155	y
muscle artifact	0.99987125	y
muscle artifact	0.99845564	y
muscle artifact	0.99410105	y
brain	0.90763634	n
muscle artifact	0.97319674	y
brain	0.923793	n
brain	0.42982835	n
muscle artifact	0.99910426	y
muscle artifact	0.9827738	y
brain	0.98245406	n
muscle artifact	0.9973172	y
brain	0.9134643	n
muscle artifact	0.716959	y
brain	0.8464976	n
brain	0.51110184	y
brain	0.8176849	n
other	0.7342514	n
brain	0.8056191	n
muscle artifact	0.99889696	y
brain	0.5040783	n
other	0.63694847	n
brain	0.46977895	y
brain	0.7784866	n
brain	0.6666357	n
brain	0.68972623	n
other	0.75843656	n
muscle artifact	0.43925756	y
other	0.62528193	n
brain	0.54716516	y
other	0.7593602	n
other	0.4412589	n
other	0.42203474	n
brain	0.42088053	n
