# Supplementary material for: Electroencephalography signatures of motor error and stimulus-driven attention in electrical muscle stimulation-induced wrist movements under motor imagery
Source: Front Hum Neurosci. 2026 Jan 27;19:1713908. doi: 10.3389/fnhum.2025.1713908 (PMC12887888; doi:10.3389/fnhum.2025.1713908)
Supplement: Supplementary file 2 [file Data_Sheet_2.zip › retained_and_rejected_comp/sub13_session3_d2_block0506.csv]

labels	y_pred_proba	excluded
eye blink	0.9413214	y
eye blink	0.53933084	y
muscle artifact	0.9537198	y
heart beat	0.40157175	y
muscle artifact	0.9998872	y
brain	0.9764354	n
muscle artifact	0.94102967	y
muscle artifact	0.99389756	y
eye blink	0.5419675	y
brain	0.9968486	n
muscle artifact	0.9969137	y
heart beat	0.6173997	y
muscle artifact	0.9109156	y
other	0.72429764	y
muscle artifact	0.9999198	y
muscle artifact	0.74560314	y
muscle artifact	0.9992738	y
brain	0.998467	n
muscle artifact	0.9667306	y
brain	0.9685669	n
muscle artifact	0.6890965	y
eye blink	0.34652358	y
muscle artifact	0.9614839	y
brain	0.99574745	n
muscle artifact	0.9470304	y
brain	0.77064735	n
muscle artifact	0.9982988	y
brain	0.9940449	n
muscle artifact	0.9973668	y
brain	0.7940215	n
other	0.8390651	n
other	0.7984571	y
muscle artifact	0.91929305	y
other	0.47079808	y
other	0.44219196	n
muscle artifact	0.6978773	y
brain	0.9817679	n
brain	0.7561491	n
muscle artifact	0.9962754	y
muscle artifact	0.78214496	y
other	0.66722715	n
muscle artifact	0.9765821	y
muscle artifact	0.9935552	y
other	0.8422963	n
other	0.72427726	n
brain	0.2902763	y
muscle artifact	0.9894469	y
other	0.4065293	n
brain	0.705046	n
muscle artifact	0.68674684	y
brain	0.86264867	n
muscle artifact	0.99950695	y
brain	0.8908942	n
eye blink	0.37117368	n
other	0.6918175	y
muscle artifact	0.44458687	y
brain	0.9059588	n
other	0.89351434	y
other	0.8106703	y
other	0.5020904	y
brain	0.63200444	n
other	0.6307155	n
other	0.69231516	n
other	0.82785755	y
