# Supplementary material for: Electroencephalography signatures of motor error and stimulus-driven attention in electrical muscle stimulation-induced wrist movements under motor imagery
Source: Front Hum Neurosci. 2026 Jan 27;19:1713908. doi: 10.3389/fnhum.2025.1713908 (PMC12887888; doi:10.3389/fnhum.2025.1713908)
Supplement: Supplementary file 2 [file Data_Sheet_2.zip › retained_and_rejected_comp/sub13_session3_d2_block0708.csv]

labels	y_pred_proba	excluded
eye blink	0.46448505	y
eye blink	0.971976	y
muscle artifact	0.70572597	y
muscle artifact	0.99724954	y
brain	0.9772032	n
muscle artifact	0.99321455	y
brain	0.9988313	n
muscle artifact	0.99592304	y
muscle artifact	0.81439686	y
muscle artifact	0.81101197	y
muscle artifact	0.9997241	y
muscle artifact	0.9998872	y
muscle artifact	0.99965525	y
muscle artifact	0.94346017	y
muscle artifact	0.98628503	y
muscle artifact	0.9834503	y
muscle artifact	0.9827353	y
muscle artifact	0.8437632	y
brain	0.9988263	n
brain	0.5571171	n
muscle artifact	0.64420164	y
other	0.52066684	n
muscle artifact	0.95423937	y
muscle artifact	0.9974933	y
muscle artifact	0.97466	y
brain	0.9995705	n
muscle artifact	0.9967462	y
muscle artifact	0.7371694	y
muscle artifact	0.9859086	y
eye blink	0.40821737	y
muscle artifact	0.9999556	y
muscle artifact	0.8804083	y
other	0.6064683	n
muscle artifact	0.9897167	y
muscle artifact	0.9137981	y
muscle artifact	0.6609291	n
brain	0.98260415	n
muscle artifact	0.9430849	y
brain	0.9955867	n
eye blink	0.8364277	n
other	0.41954643	y
other	0.9047439	n
brain	0.5619011	n
brain	0.7298954	n
eye blink	0.47068006	y
brain	0.77714324	n
eye blink	0.7463432	n
brain	0.5069532	n
brain	0.9754045	n
brain	0.54649574	n
muscle artifact	0.81602937	y
other	0.37904775	y
other	0.434518	y
other	0.71190906	n
brain	0.9818527	n
brain	0.6779407	n
other	0.6425917	n
brain	0.7983575	n
brain	0.45012006	n
muscle artifact	0.51636505	y
other	0.69496405	y
other	0.51375884	n
other	0.94644547	y
brain	0.5218037	n
