# Supplementary material for: Electroencephalography signatures of motor error and stimulus-driven attention in electrical muscle stimulation-induced wrist movements under motor imagery
Source: Front Hum Neurosci. 2026 Jan 27;19:1713908. doi: 10.3389/fnhum.2025.1713908 (PMC12887888; doi:10.3389/fnhum.2025.1713908)
Supplement: Supplementary file 2 [file Data_Sheet_2.zip › retained_and_rejected_comp/sub14_session2_d1_block0910.csv]

labels	y_pred_proba	excluded
eye blink	0.98926646	y
eye blink	0.5649832	n
other	0.36498415	n
brain	0.9605146	n
other	0.3337111	n
brain	0.9965404	n
other	0.653405	n
muscle artifact	0.9990186	y
brain	0.60978466	n
brain	0.7029564	n
muscle artifact	0.79511327	n
muscle artifact	0.97568184	y
muscle artifact	0.99825525	y
brain	0.9551192	n
brain	0.9922042	n
heart beat	0.4701333	n
muscle artifact	0.7653758	n
muscle artifact	0.53831923	n
brain	0.9555539	n
muscle artifact	0.40011722	n
muscle artifact	0.9775	y
muscle artifact	0.7783057	n
brain	0.995988	n
muscle artifact	0.8699979	n
muscle artifact	0.9903212	y
muscle artifact	0.99742156	y
brain	0.9967166	n
brain	0.9962907	n
muscle artifact	0.7804683	n
eye blink	0.46983692	n
other	0.6129941	n
brain	0.82401997	n
eye blink	0.8599317	n
muscle artifact	0.97831446	y
muscle artifact	0.8968644	n
other	0.6798593	n
muscle artifact	0.7875096	n
muscle artifact	0.825406	n
brain	0.89203835	n
eye blink	0.70102715	n
muscle artifact	0.70416987	n
muscle artifact	0.7937128	n
brain	0.59028286	n
other	0.6048391	n
brain	0.9744245	n
muscle artifact	0.76170367	n
muscle artifact	0.6587153	n
brain	0.66703	n
muscle artifact	0.918952	y
brain	0.81673294	n
muscle artifact	0.41991055	n
other	0.7676542	n
eye blink	0.9862279	y
brain	0.7679983	n
other	0.78127784	n
brain	0.7296591	n
eye blink	0.60689455	n
brain	0.49996752	n
brain	0.6029286	n
brain	0.5180847	n
other	0.8616434	n
other	0.7998612	n
brain	0.85071504	n
other	0.88478243	n
