# Supplementary material for: Electroencephalography signatures of motor error and stimulus-driven attention in electrical muscle stimulation-induced wrist movements under motor imagery
Source: Front Hum Neurosci. 2026 Jan 27;19:1713908. doi: 10.3389/fnhum.2025.1713908 (PMC12887888; doi:10.3389/fnhum.2025.1713908)
Supplement: Supplementary file 2 [file Data_Sheet_2.zip › retained_and_rejected_comp/sub14_session2_d1_block1112.csv]

labels	y_pred_proba	excluded
eye blink	0.9622991	y
eye blink	0.81338185	n
brain	0.5115045	n
other	0.5931981	n
muscle artifact	0.93050635	y
brain	0.9979761	n
muscle artifact	0.92205524	y
other	0.43779266	n
muscle artifact	0.7810378	n
eye blink	0.70739657	n
brain	0.9940357	n
muscle artifact	0.99851686	y
muscle artifact	0.99862516	y
muscle artifact	0.92690265	y
muscle artifact	0.9686538	y
muscle artifact	0.9929565	y
muscle artifact	0.9488781	y
heart beat	0.5628667	n
muscle artifact	0.85891736	n
other	0.7283801	n
brain	0.623542	n
brain	0.6203548	n
brain	0.95766956	n
muscle artifact	0.9941007	y
brain	0.99479455	n
muscle artifact	0.9997593	y
muscle artifact	0.9513802	y
brain	0.90648997	n
brain	0.99969494	n
muscle artifact	0.91245276	y
muscle artifact	0.9061808	y
other	0.47767434	n
eye blink	0.7229401	n
muscle artifact	0.48072624	n
brain	0.9618082	n
muscle artifact	0.9611112	y
brain	0.4411919	n
eye blink	0.59378076	n
muscle artifact	0.85327363	n
muscle artifact	0.5928921	n
other	0.710129	n
muscle artifact	0.846379	n
other	0.6015921	n
brain	0.9907464	n
muscle artifact	0.83917135	n
brain	0.8560518	n
muscle artifact	0.97596836	y
brain	0.8183747	n
brain	0.8639935	n
brain	0.9549061	n
brain	0.59691596	n
other	0.7667522	n
muscle artifact	0.3926555	n
brain	0.77704924	n
brain	0.79075396	n
other	0.9866307	y
brain	0.64518756	n
brain	0.59699416	n
brain	0.6485286	n
other	0.8922222	n
other	0.42809135	n
brain	0.50271195	n
other	0.7840537	y
other	0.9780214	y
