# Supplementary material for: Electroencephalography signatures of motor error and stimulus-driven attention in electrical muscle stimulation-induced wrist movements under motor imagery
Source: Front Hum Neurosci. 2026 Jan 27;19:1713908. doi: 10.3389/fnhum.2025.1713908 (PMC12887888; doi:10.3389/fnhum.2025.1713908)
Supplement: Supplementary file 2 [file Data_Sheet_2.zip › retained_and_rejected_comp/sub14_session2_d2_block0506.csv]

labels	y_pred_proba	excluded
eye blink	0.9943266	y
eye blink	0.6549942	y
eye blink	0.887468	y
other	0.625726	y
brain	0.8957777	n
brain	0.99966097	n
muscle artifact	0.8928884	y
muscle artifact	0.86280996	y
brain	0.9981647	n
muscle artifact	0.95368934	y
muscle artifact	0.88442993	y
muscle artifact	0.98920053	y
brain	0.94077283	n
heart beat	0.98838246	y
muscle artifact	0.9889679	y
muscle artifact	0.98703194	y
muscle artifact	0.6829381	y
muscle artifact	0.9510616	y
muscle artifact	0.9985328	y
brain	0.7893736	n
muscle artifact	0.9403506	y
muscle artifact	0.9898021	y
eye blink	0.9359396	y
brain	0.40268564	n
muscle artifact	0.8540908	y
muscle artifact	0.8603765	y
brain	0.83492756	n
muscle artifact	0.9916838	y
muscle artifact	0.9957404	y
other	0.81968296	y
muscle artifact	0.9901645	y
brain	0.9419236	n
brain	0.7450102	n
brain	0.75027776	n
brain	0.8438148	n
muscle artifact	0.70892555	y
brain	0.44951075	n
muscle artifact	0.97860533	y
brain	0.48172328	n
muscle artifact	0.8629985	y
eye blink	0.8125514	y
brain	0.9409312	n
muscle artifact	0.98983	y
muscle artifact	0.36712086	y
muscle artifact	0.88170075	y
muscle artifact	0.8979176	y
brain	0.76919234	n
brain	0.61004746	n
other	0.4379139	n
brain	0.8649186	n
muscle artifact	0.70142007	y
brain	0.5676046	y
other	0.4537081	n
other	0.6843245	y
eye blink	0.803017	y
other	0.6451033	n
other	0.56803054	n
other	0.6139871	n
other	0.97780454	y
eye blink	0.5817341	n
muscle artifact	0.86325353	n
other	0.7729795	n
brain	0.99963313	n
channel noise	0.25369614	n
