# Supplementary material for: Electroencephalography signatures of motor error and stimulus-driven attention in electrical muscle stimulation-induced wrist movements under motor imagery
Source: Front Hum Neurosci. 2026 Jan 27;19:1713908. doi: 10.3389/fnhum.2025.1713908 (PMC12887888; doi:10.3389/fnhum.2025.1713908)
Supplement: Supplementary file 3 [file Data_Sheet_3.zip]

Archive with 4 entries (4 files):
- SupplementaryMaterial_subsampling_significance_counts.csv
- analysis_cognitive.csv
- analysis_distance.csv
- holm_corrected_all.csv
