# Supplementary material for: Electroencephalography signatures of motor error and stimulus-driven attention in electrical muscle stimulation-induced wrist movements under motor imagery
Source: Front Hum Neurosci. 2026 Jan 27;19:1713908. doi: 10.3389/fnhum.2025.1713908 (PMC12887888; doi:10.3389/fnhum.2025.1713908)
Supplement: Supplementary file 3 [file Data_Sheet_3.zip › SupplementaryMaterial_subsampling_significance_counts.csv]

Subset	Channel	Measure	count	count_div20	Effect
Error-focused subset	C1, C3, C5	mu	20	1	Error
Error-focused subset	FCz	N180	1	0.05	Error
Error-focused subset	FCz	theta	1	0.05	Error
Error-focused subset	Pz	late Positive Potential	19	0.95	Error
Attention-focused subset	FCz	P300	3	0.15	Error
Attention-focused subset	Pz	late Positive Potential	20	1	Error
Error-focused subset	FCz	beta	10	0.5	Cognition
Attention-focused subset	C1, C3, C5	mu	1	0.05	Cognition
Attention-focused subset	FCz	beta	11	0.55	Cognition
