# Supplementary material for: Electroencephalography signatures of motor error and stimulus-driven attention in electrical muscle stimulation-induced wrist movements under motor imagery
Source: Front Hum Neurosci. 2026 Jan 27;19:1713908. doi: 10.3389/fnhum.2025.1713908 (PMC12887888; doi:10.3389/fnhum.2025.1713908)
Supplement: Supplementary file 3 [file Data_Sheet_3.zip › analysis_cognitive.csv]

Seed	Subset	Channel	Measure	Effect	Df	Df.res	F value	p-value
0	Error-focused subset	FCz	beta	Cognition	1	75	10.95744533	0.001435098
1	Error-focused subset	FCz	beta	Cognition	1	75	13.7569041	3.97E-04
1	Error-focused subset	FCz	gamma	Cognition	1	75	5.016835896	0.028064841
1	Attention-focused subset	C1, C3, C5	mu	Cognition	1	75	5.156488065	0.026030334
1	Attention-focused subset	FCz	theta	Cognition	1	75	7.661796329	0.007101444
1	Attention-focused subset	FCz	beta	Cognition	1	75	16.31351677	1.28E-04
2	Error-focused subset	FCz	beta	Cognition	1	75	15.64395632	1.72E-04
2	Attention-focused subset	C1, C3, C5	mu	Cognition	1	75	6.227575602	0.014775711
2	Attention-focused subset	FCz	theta	Cognition	1	75	4.076970104	0.047045612
2	Attention-focused subset	FCz	beta	Cognition	1	75	10.58515803	0.001710624
3	Error-focused subset	FCz	beta	Cognition	1	75	14.09019259	3.42E-04
3	Attention-focused subset	FCz	theta	Cognition	1	75	5.138978807	0.026276589
3	Attention-focused subset	FCz	beta	Cognition	1	75	11.25100254	0.001250514
4	Error-focused subset	FCz	beta	Cognition	1	75	6.976681807	0.010044374
4	Error-focused subset	FCz	gamma	Cognition	1	75	7.820986488	0.006556989
4	Attention-focused subset	FCz	beta	Cognition	1	75	5.363717775	0.023294901
5	Error-focused subset	FCz	beta	Cognition	1	75	9.007095363	0.003650423
5	Attention-focused subset	FCz	beta	Cognition	1	75	5.533633404	0.021279608
6	Error-focused subset	FCz	beta	Cognition	1	75	12.53293092	6.91E-04
6	Error-focused subset	FCz	gamma	Cognition	1	75	4.748592736	0.032462806
6	Attention-focused subset	C1, C3, C5	mu	Cognition	1	75	11.16983713	0.001298944
6	Attention-focused subset	FCz	theta	Cognition	1	75	4.85088808	0.030704678
6	Attention-focused subset	FCz	beta	Cognition	1	75	14.42470251	2.94E-04
7	Error-focused subset	FCz	beta	Cognition	1	75	5.456675392	0.022168483
8	Error-focused subset	FCz	beta	Cognition	1	75	6.449298591	0.013170063
8	Error-focused subset	FCz	gamma	Cognition	1	75	7.042770156	0.009711557
8	Attention-focused subset	FCz	beta	Cognition	1	75	11.07853526	0.001355753
9	Error-focused subset	FCz	beta	Cognition	1	75	8.127502577	0.005627943
9	Error-focused subset	FCz	gamma	Cognition	1	75	4.11557134	0.046040349
9	Attention-focused subset	FCz	beta	Cognition	1	75	14.97555012	2.31E-04
10	Error-focused subset	FCz	beta	Cognition	1	75	8.368628874	0.004994167
11	Error-focused subset	FCz	beta	Cognition	1	75	6.549868111	0.012503308
11	Error-focused subset	FCz	gamma	Cognition	1	75	5.821005013	0.018279712
11	Error-focused subset	FCz	theta	Cognition	1	75	4.827526853	0.03109704
11	Attention-focused subset	FCz	beta	Cognition	1	75	14.22392828	3.22E-04
12	Error-focused subset	FCz	beta	Cognition	1	75	9.898914992	0.002371924
12	Attention-focused subset	FCz	theta	Cognition	1	75	4.074162985	0.047119632
12	Attention-focused subset	FCz	beta	Cognition	1	75	20.87251928	1.89E-05
13	Error-focused subset	FCz	beta	Cognition	1	75	11.21639697	0.00127093
14	Error-focused subset	FCz	beta	Cognition	1	75	7.87359999	0.006386786
14	Attention-focused subset	FCz	beta	Cognition	1	75	13.23008499	5.03E-04
15	Error-focused subset	FCz	beta	Cognition	1	75	11.97089379	8.95E-04
16	Error-focused subset	FCz	beta	Cognition	1	75	9.950719835	0.002313781
16	Error-focused subset	FCz	gamma	Cognition	1	75	6.598239684	0.012195344
16	Attention-focused subset	FCz	beta	Cognition	1	75	13.18398316	5.14E-04
17	Error-focused subset	FCz	beta	Cognition	1	75	14.0297532	3.51E-04
17	Attention-focused subset	FCz	beta	Cognition	1	75	7.839244903	0.006497393
18	Error-focused subset	FCz	beta	Cognition	1	75	5.058113013	0.02744646
18	Error-focused subset	FCz	gamma	Cognition	1	75	6.483527039	0.012939034
18	Attention-focused subset	FCz	beta	Cognition	1	75	8.329090663	0.005092753
19	Error-focused subset	FCz	beta	Cognition	1	75	7.920484194	0.006239007
19	Error-focused subset	FCz	gamma	Cognition	1	75	4.470553004	0.037807307
19	Attention-focused subset	FCz	beta	Cognition	1	75	15.079143	2.20E-04
