# Supplementary material for: Electroencephalography signatures of motor error and stimulus-driven attention in electrical muscle stimulation-induced wrist movements under motor imagery
Source: Front Hum Neurosci. 2026 Jan 27;19:1713908. doi: 10.3389/fnhum.2025.1713908 (PMC12887888; doi:10.3389/fnhum.2025.1713908)
Supplement: Supplementary file 3 [file Data_Sheet_3.zip › analysis_distance.csv]

Seed	Subset	Channel	Measure	Effect	Df	Df.res	F value	p-value
0	Error-focused subset	Pz	late Positive Potential	Error	2	75	10.21631143	1.19E-04
0	Error-focused subset	C1, C3, C5	mu	Error	2	75	8.798395255	3.69E-04
0	Attention-focused subset	FCz	P300	Attention	2	75	4.175470503	0.019083295
0	Attention-focused subset	Pz	late Positive Potential	Attention	2	75	26.02108915	2.61E-09
1	Error-focused subset	FCz	ERN_amp	Error	2	75	3.197019322	0.046513064
1	Error-focused subset	Pz	late Positive Potential	Error	2	75	7.881733552	7.82E-04
1	Error-focused subset	C1, C3, C5	mu	Error	2	75	11.85917402	3.35E-05
1	Error-focused subset	FCz	theta	Error	2	75	4.305409616	0.016980654
1	Attention-focused subset	FCz	P300	Attention	2	75	3.389106603	0.03898403
1	Attention-focused subset	Pz	late Positive Potential	Attention	2	75	14.03512164	6.64E-06
1	Attention-focused subset	C1, C3, C5	mu	Attention	2	75	3.887953251	0.024739984
1	Attention-focused subset	FCz	gamma	Attention	2	75	3.17654474	0.047399143
2	Error-focused subset	Pz	late Positive Potential	Error	2	75	12.52778001	2.02E-05
2	Error-focused subset	C1, C3, C5	mu	Error	2	75	8.669467639	4.10E-04
2	Attention-focused subset	FCz	P300	Attention	2	75	4.289206548	0.017229308
2	Attention-focused subset	Pz	late Positive Potential	Attention	2	75	18.30290715	3.36E-07
2	Attention-focused subset	FCz	gamma	Attention	2	75	3.582294352	0.032667934
3	Error-focused subset	Pz	late Positive Potential	Error	2	75	7.872718207	7.88E-04
3	Error-focused subset	C1, C3, C5	mu	Error	2	75	11.25920893	5.30E-05
3	Error-focused subset	FCz	theta	Error	2	75	4.941670186	0.009637293
3	Attention-focused subset	FCz	P300	Attention	2	75	3.400093304	0.038593249
3	Attention-focused subset	Pz	late Positive Potential	Attention	2	75	12.7272573	1.74E-05
3	Attention-focused subset	FCz	gamma	Attention	2	75	4.001367149	0.022327105
4	Error-focused subset	Pz	late Positive Potential	Error	2	75	6.425518453	0.002656372
4	Error-focused subset	C1, C3, C5	mu	Error	2	75	10.62989532	8.62E-05
4	Error-focused subset	FCz	theta	Error	2	75	3.694134202	0.029501616
4	Attention-focused subset	FCz	P300	Attention	2	75	5.262651138	0.007265227
4	Attention-focused subset	Pz	late Positive Potential	Attention	2	75	17.76806759	4.82E-07
4	Attention-focused subset	FCz	gamma	Attention	2	75	3.266026537	0.043649893
5	Error-focused subset	FCz	ERN_amp	Error	2	75	3.383192165	0.039196077
5	Error-focused subset	Pz	late Positive Potential	Error	2	75	9.93160058	1.49E-04
5	Error-focused subset	C1, C3, C5	mu	Error	2	75	7.649378997	9.48E-04
5	Error-focused subset	FCz	theta	Error	2	75	3.726978046	0.028632958
5	Attention-focused subset	FCz	P300	Attention	2	75	4.02742289	0.021807746
5	Attention-focused subset	Pz	late Positive Potential	Attention	2	75	18.87101731	2.30E-07
6	Error-focused subset	Pz	late Positive Potential	Error	2	75	8.185605099	6.09E-04
6	Error-focused subset	C1, C3, C5	mu	Error	2	75	7.351012796	0.001215383
6	Attention-focused subset	FCz	P300	Attention	2	75	4.681114216	0.012140757
6	Attention-focused subset	Pz	late Positive Potential	Attention	2	75	17.46247449	5.94E-07
7	Error-focused subset	Pz	late Positive Potential	Error	2	75	7.647264937	9.49E-04
7	Error-focused subset	C1, C3, C5	mu	Error	2	75	13.39953536	1.06E-05
7	Error-focused subset	FCz	theta	Error	2	75	7.692053352	9.15E-04
7	Attention-focused subset	FCz	ERN_amp	Attention	2	75	3.792477106	0.026978166
7	Attention-focused subset	FCz	P300	Attention	2	75	6.790700319	0.001947386
7	Attention-focused subset	Pz	late Positive Potential	Attention	2	75	20.42113762	8.31E-08
7	Attention-focused subset	FCz	gamma	Attention	2	75	4.14275103	0.019653711
8	Error-focused subset	Pz	late Positive Potential	Error	2	75	11.35507993	4.92E-05
8	Error-focused subset	C1, C3, C5	mu	Error	2	75	9.265224131	2.54E-04
8	Error-focused subset	FCz	theta	Error	2	75	3.894296253	0.024598219
8	Attention-focused subset	FCz	P300	Attention	2	75	4.525213648	0.013949228
8	Attention-focused subset	Pz	late Positive Potential	Attention	2	75	13.599125	9.13E-06
9	Error-focused subset	Pz	late Positive Potential	Error	2	75	12.16450841	2.66E-05
9	Error-focused subset	C1, C3, C5	mu	Error	2	75	11.90342007	3.24E-05
9	Error-focused subset	FCz	theta	Error	2	75	5.424729257	0.006304329
9	Attention-focused subset	FCz	P300	Attention	2	75	5.350955718	0.006724397
9	Attention-focused subset	Pz	late Positive Potential	Attention	2	75	14.87349745	3.63E-06
9	Attention-focused subset	C1, C3, C5	mu	Attention	2	75	4.059939173	0.021176963
10	Error-focused subset	Pz	late Positive Potential	Error	2	75	11.81988173	3.45E-05
10	Error-focused subset	C1, C3, C5	mu	Error	2	75	13.68425541	8.58E-06
10	Error-focused subset	FCz	theta	Error	2	75	3.876013963	0.025009106
10	Attention-focused subset	FCz	P300	Attention	2	75	5.54223415	0.005690066
10	Attention-focused subset	Pz	late Positive Potential	Attention	2	75	17.27361007	6.76E-07
11	Error-focused subset	Pz	late Positive Potential	Error	2	75	5.730227424	0.004832151
11	Error-focused subset	C1, C3, C5	mu	Error	2	75	8.763182536	3.80E-04
11	Error-focused subset	FCz	theta	Error	2	75	4.457945443	0.01481288
11	Attention-focused subset	FCz	P300	Attention	2	75	3.545552127	0.03378265
11	Attention-focused subset	Pz	late Positive Potential	Attention	2	75	15.33735152	2.61E-06
12	Error-focused subset	Pz	late Positive Potential	Error	2	75	10.71102822	8.09E-05
12	Error-focused subset	C1, C3, C5	mu	Error	2	75	8.524749456	4.61E-04
12	Error-focused subset	FCz	theta	Error	2	75	5.596343826	0.005428208
12	Attention-focused subset	FCz	P300	Attention	2	75	6.958305301	0.001690202
12	Attention-focused subset	Pz	late Positive Potential	Attention	2	75	15.90501304	1.75E-06
12	Attention-focused subset	FCz	gamma	Attention	2	75	5.469286147	0.006063765
13	Error-focused subset	FCz	ERN_amp	Error	2	75	6.595573737	0.002298053
13	Error-focused subset	Pz	late Positive Potential	Error	2	75	8.469702692	4.82E-04
13	Error-focused subset	C1, C3, C5	mu	Error	2	75	15.96623702	1.67E-06
13	Error-focused subset	FCz	theta	Error	2	75	4.532818767	0.013854894
13	Attention-focused subset	FCz	P300	Attention	2	75	6.814364755	0.001908766
13	Attention-focused subset	Pz	late Positive Potential	Attention	2	75	15.51116421	2.30E-06
13	Attention-focused subset	C1, C3, C5	mu	Attention	2	75	3.212607706	0.045849861
13	Attention-focused subset	FCz	beta	Attention	2	75	3.250492155	0.044278241
13	Attention-focused subset	FCz	gamma	Attention	2	75	4.073859023	0.020912686
14	Error-focused subset	Pz	late Positive Potential	Error	2	75	6.852737888	0.001847806
14	Error-focused subset	C1, C3, C5	mu	Error	2	75	12.4361628	2.17E-05
14	Error-focused subset	FCz	theta	Error	2	75	4.715948104	0.011770693
14	Attention-focused subset	Pz	late Positive Potential	Attention	2	75	24.13264734	8.10E-09
15	Error-focused subset	Pz	late Positive Potential	Error	2	75	12.27068574	2.45E-05
15	Error-focused subset	C1, C3, C5	mu	Error	2	75	12.88406105	1.55E-05
15	Error-focused subset	FCz	theta	Error	2	75	4.264271549	0.017619289
15	Attention-focused subset	FCz	P300	Attention	2	75	4.771184674	0.01120745
15	Attention-focused subset	Pz	late Positive Potential	Attention	2	75	21.83899123	3.36E-08
16	Error-focused subset	Pz	late Positive Potential	Error	2	75	10.71900202	8.04E-05
16	Error-focused subset	C1, C3, C5	mu	Error	2	75	8.923259006	3.34E-04
16	Error-focused subset	FCz	theta	Error	2	75	4.675137878	0.012205438
16	Attention-focused subset	FCz	P300	Attention	2	75	3.765150885	0.027656272
16	Attention-focused subset	Pz	late Positive Potential	Attention	2	75	17.99520285	4.14E-07
16	Attention-focused subset	FCz	gamma	Attention	2	75	3.232511678	0.045017139
17	Error-focused subset	Pz	late Positive Potential	Error	2	75	9.620883707	1.91E-04
17	Error-focused subset	C1, C3, C5	mu	Error	2	75	7.097852017	0.001502795
17	Attention-focused subset	FCz	P300	Attention	2	75	3.71736845	0.028884361
17	Attention-focused subset	Pz	late Positive Potential	Attention	2	75	17.00809803	8.11E-07
17	Attention-focused subset	FCz	gamma	Attention	2	75	3.700131756	0.029340996
18	Error-focused subset	Pz	late Positive Potential	Error	2	75	6.992721787	0.00164186
18	Error-focused subset	C1, C3, C5	mu	Error	2	75	8.740886413	3.87E-04
18	Attention-focused subset	FCz	P300	Attention	2	75	4.542772571	0.013732417
18	Attention-focused subset	Pz	late Positive Potential	Attention	2	75	16.66483923	1.03E-06
18	Attention-focused subset	C1, C3, C5	mu	Attention	2	75	4.98637704	0.009264219
18	Attention-focused subset	FCz	gamma	Attention	2	75	3.915401378	0.024132496
19	Error-focused subset	Pz	late Positive Potential	Error	2	75	9.212504121	2.65E-04
19	Error-focused subset	C1, C3, C5	mu	Error	2	75	8.049386259	6.81E-04
19	Attention-focused subset	Pz	late Positive Potential	Attention	2	75	12.06672855	2.86E-05
19	Attention-focused subset	FCz	gamma	Attention	2	75	4.65895857	0.012382327
