# Supplementary material for: Electroencephalography signatures of motor error and stimulus-driven attention in electrical muscle stimulation-induced wrist movements under motor imagery
Source: Front Hum Neurosci. 2026 Jan 27;19:1713908. doi: 10.3389/fnhum.2025.1713908 (PMC12887888; doi:10.3389/fnhum.2025.1713908)
Supplement: Supplementary file 3 [file Data_Sheet_3.zip › holm_corrected_all.csv]

Seed	Subset	Channel	Measure	Effect	Df	Df.res	F value	p-value	*p-value (Holm:m=14)
0	Error-focused subset	Pz	late Positive Potential	Error	2	75	10.21631143	0.000119	0.001547
0	Error-focused subset	C1, C3, C5	mu	Error	2	75	8.798395255	0.000369	0.004428
0	Error-focused subset	FCz	beta	Cognition	1	75	10.95744533	0.001435098	0.015786078
0	Attention-focused subset	FCz	ERN_amp	Cognition:Error	2	75	4.620753262	0.012810548	0.12810548
0	Attention-focused subset	FCz	P300	Attention	2	75	4.175470503	0.019083295	0.171749655
0	Attention-focused subset	Pz	late Positive Potential	Attention	2	75	26.02108915	2.61E-09	3.65E-08
1	Error-focused subset	FCz	ERN_amp	Error	2	75	3.197019322	0.046513064	0.173179888
1	Error-focused subset	Pz	late Positive Potential	Error	2	75	7.881733552	0.000782	0.00782
1	Error-focused subset	C1, C3, C5	mu	Error	2	75	11.85917402	3.35E-05	0.0004355
1	Error-focused subset	FCz	beta	Cognition	1	75	13.7569041	0.000397	0.004367
1	Error-focused subset	FCz	gamma	Cognition	1	75	5.016835896	0.028064841	0.173179888
1	Error-focused subset	FCz	theta	Error	2	75	4.305409616	0.016980654	0.135845232
1	Attention-focused subset	FCz	P300	Attention	2	75	3.389106603	0.03898403	0.173179888
1	Attention-focused subset	Pz	late Positive Potential	Attention	2	75	14.03512164	6.64E-06	9.30E-05
1	Attention-focused subset	C1, C3, C5	mu	Cognition	1	75	5.156488065	0.026030334	0.173179888
1	Attention-focused subset	C1, C3, C5	mu	Attention	2	75	3.887953251	0.024739984	0.173179888
1	Attention-focused subset	FCz	theta	Cognition	1	75	7.661796329	0.007101444	0.063912996
1	Attention-focused subset	FCz	beta	Cognition	1	75	16.31351677	0.000128	0.001536
1	Attention-focused subset	FCz	gamma	Attention	2	75	3.17654474	0.047399143	0.173179888
2	Error-focused subset	Pz	late Positive Potential	Error	2	75	12.52778001	2.02E-05	0.0002626
2	Error-focused subset	C1, C3, C5	mu	Error	2	75	8.669467639	0.00041	0.00451
2	Error-focused subset	FCz	beta	Cognition	1	75	15.64395632	0.000172	0.002064
2	Attention-focused subset	FCz	P300	Attention	2	75	4.289206548	0.017229308	0.137834464
2	Attention-focused subset	Pz	late Positive Potential	Attention	2	75	18.30290715	3.36E-07	4.70E-06
2	Attention-focused subset	C1, C3, C5	mu	Cognition	1	75	6.227575602	0.014775711	0.132981399
2	Attention-focused subset	FCz	theta	Cognition	1	75	4.076970104	0.047045612	0.282273672
2	Attention-focused subset	FCz	beta	Cognition	1	75	10.58515803	0.001710624	0.01710624
2	Attention-focused subset	FCz	gamma	Attention	2	75	3.582294352	0.032667934	0.228675538
3	Error-focused subset	Pz	late Positive Potential	Error	2	75	7.872718207	0.000788	0.008668
3	Error-focused subset	C1, C3, C5	mu	Error	2	75	11.25920893	5.30E-05	0.000689
3	Error-focused subset	FCz	beta	Cognition	1	75	14.09019259	0.000342	0.004104
3	Error-focused subset	FCz	theta	Error	2	75	4.941670186	0.009637293	0.086735637
3	Attention-focused subset	FCz	P300	Attention	2	75	3.400093304	0.038593249	0.231559494
3	Attention-focused subset	Pz	late Positive Potential	Attention	2	75	12.7272573	1.74E-05	0.0002436
3	Attention-focused subset	FCz	theta	Cognition	1	75	5.138978807	0.026276589	0.183936123
3	Attention-focused subset	FCz	beta	Cognition	1	75	11.25100254	0.001250514	0.01250514
3	Attention-focused subset	FCz	gamma	Attention	2	75	4.001367149	0.022327105	0.17861684
4	Error-focused subset	Pz	late Positive Potential	Error	2	75	6.425518453	0.002656372	0.031876464
4	Error-focused subset	C1, C3, C5	mu	Error	2	75	10.62989532	8.62E-05	0.0011206
4	Error-focused subset	FCz	beta	Cognition	1	75	6.976681807	0.010044374	0.090399366
4	Error-focused subset	FCz	gamma	Cognition	1	75	7.820986488	0.006556989	0.072126879
4	Error-focused subset	FCz	theta	Error	2	75	3.694134202	0.029501616	0.206511312
4	Attention-focused subset	FCz	P300	Attention	2	75	5.262651138	0.007265227	0.07265227
4	Attention-focused subset	Pz	late Positive Potential	Attention	2	75	17.76806759	4.82E-07	6.75E-06
4	Attention-focused subset	FCz	beta	Cognition	1	75	5.363717775	0.023294901	0.186359208
4	Attention-focused subset	FCz	gamma	Attention	2	75	3.266026537	0.043649893	0.261899358
5	Error-focused subset	FCz	ERN_amp	Error	2	75	3.383192165	0.039196077	0.274372539
5	Error-focused subset	Pz	late Positive Potential	Error	2	75	9.93160058	0.000149	0.001937
5	Error-focused subset	C1, C3, C5	mu	Error	2	75	7.649378997	0.000948	0.011376
5	Error-focused subset	FCz	beta	Cognition	1	75	9.007095363	0.003650423	0.040154653
5	Error-focused subset	FCz	theta	Error	2	75	3.726978046	0.028632958	0.229063664
5	Attention-focused subset	FCz	P300	Attention	2	75	4.02742289	0.021807746	0.21279608
5	Attention-focused subset	Pz	late Positive Potential	Attention	2	75	18.87101731	2.30E-07	3.22E-06
5	Attention-focused subset	FCz	beta	Cognition	1	75	5.533633404	0.021279608	0.21279608
6	Error-focused subset	Pz	late Positive Potential	Error	2	75	8.185605099	0.000609	0.007308
6	Error-focused subset	C1, C3, C5	mu	Error	2	75	7.351012796	0.001215383	0.01215383
6	Error-focused subset	FCz	beta	Cognition	1	75	12.53293092	0.000691	0.007601
6	Error-focused subset	FCz	gamma	Cognition	1	75	4.748592736	0.032462806	0.214932746
6	Attention-focused subset	FCz	P300	Attention	2	75	4.681114216	0.012140757	0.097126056
6	Attention-focused subset	Pz	late Positive Potential	Attention	2	75	17.46247449	5.94E-07	8.32E-06
6	Attention-focused subset	C1, C3, C5	mu	Cognition	1	75	11.16983713	0.001298944	0.01215383
6	Attention-focused subset	FCz	theta	Cognition	1	75	4.85088808	0.030704678	0.214932746
6	Attention-focused subset	FCz	beta	Cognition	1	75	14.42470251	0.000294	0.003822
7	Error-focused subset	Pz	late Positive Potential	Error	2	75	7.647264937	0.000949	0.01098
7	Error-focused subset	C1, C3, C5	mu	Error	2	75	13.39953536	1.06E-05	0.0001378
7	Error-focused subset	FCz	beta	Cognition	1	75	5.456675392	0.022168483	0.177347864
7	Error-focused subset	FCz	theta	Error	2	75	7.692053352	0.000915	0.01098
7	Attention-focused subset	FCz	ERN_amp	Attention	2	75	3.792477106	0.026978166	0.188847162
7	Attention-focused subset	FCz	P300	Attention	2	75	6.790700319	0.001947386	0.01947386
7	Attention-focused subset	Pz	late Positive Potential	Attention	2	75	20.42113762	8.31E-08	1.16E-06
7	Attention-focused subset	FCz	gamma	Attention	2	75	4.14275103	0.019653711	0.176883399
8	Error-focused subset	Pz	late Positive Potential	Error	2	75	11.35507993	4.92E-05	0.0006396
8	Error-focused subset	C1, C3, C5	mu	Error	2	75	9.265224131	0.000254	0.003048
8	Error-focused subset	FCz	beta	Cognition	1	75	6.449298591	0.013170063	0.118530567
8	Error-focused subset	FCz	gamma	Cognition	1	75	7.042770156	0.009711557	0.09711557
8	Error-focused subset	FCz	theta	Error	2	75	3.894296253	0.024598219	0.172187533
8	Attention-focused subset	FCz	P300	Attention	2	75	4.525213648	0.013949228	0.118530567
8	Attention-focused subset	Pz	late Positive Potential	Attention	2	75	13.599125	9.13E-06	0.00012782
8	Attention-focused subset	FCz	beta	Cognition	1	75	11.07853526	0.001355753	0.014913283
9	Error-focused subset	Pz	late Positive Potential	Error	2	75	12.16450841	2.66E-05	0.0003458
9	Error-focused subset	C1, C3, C5	mu	Error	2	75	11.90342007	3.24E-05	0.0003888
9	Error-focused subset	FCz	beta	Cognition	1	75	8.127502577	0.005627943	0.05627943
9	Error-focused subset	FCz	gamma	Cognition	1	75	4.11557134	0.046040349	0.276242094
9	Error-focused subset	FCz	theta	Error	2	75	5.424729257	0.006304329	0.056738961
9	Attention-focused subset	FCz	P300	Attention	2	75	5.350955718	0.006724397	0.056738961
9	Attention-focused subset	Pz	late Positive Potential	Attention	2	75	14.87349745	3.63E-06	5.08E-05
9	Attention-focused subset	C1, C3, C5	mu	Attention	2	75	4.059939173	0.021176963	0.148238741
9	Attention-focused subset	FCz	beta	Cognition	1	75	14.97555012	0.000231	0.002541
10	Error-focused subset	Pz	late Positive Potential	Error	2	75	11.81988173	3.45E-05	0.000414
10	Error-focused subset	C1, C3, C5	mu	Error	2	75	13.68425541	8.58E-06	0.00011154
10	Error-focused subset	FCz	beta	Cognition	1	75	8.368628874	0.004994167	0.054935837
10	Error-focused subset	FCz	theta	Error	2	75	3.876013963	0.025009106	0.225081954
10	Attention-focused subset	FCz	P300	Attention	2	75	5.54223415	0.005690066	0.05690066
10	Attention-focused subset	Pz	late Positive Potential	Attention	2	75	17.27361007	6.76E-07	9.46E-06
11	Error-focused subset	Pz	late Positive Potential	Error	2	75	5.730227424	0.004832151	0.053153661
11	Error-focused subset	C1, C3, C5	mu	Error	2	75	8.763182536	0.00038	0.00456
11	Error-focused subset	FCz	beta	Cognition	1	75	6.549868111	0.012503308	0.12503308
11	Error-focused subset	FCz	gamma	Cognition	1	75	5.821005013	0.018279712	0.146237696
11	Error-focused subset	FCz	theta	Cognition	1	75	4.827526853	0.03109704	0.21767928
11	Error-focused subset	FCz	theta	Error	2	75	4.457945443	0.01481288	0.13331592
11	Attention-focused subset	FCz	P300	Attention	2	75	3.545552127	0.03378265	0.21767928
11	Attention-focused subset	Pz	late Positive Potential	Attention	2	75	15.33735152	2.61E-06	3.65E-05
11	Attention-focused subset	FCz	beta	Cognition	1	75	14.22392828	0.000322	0.004186
12	Error-focused subset	Pz	late Positive Potential	Error	2	75	10.71102822	8.09E-05	0.0009708
12	Error-focused subset	C1, C3, C5	mu	Error	2	75	8.524749456	0.000461	0.005071
12	Error-focused subset	FCz	beta	Cognition	1	75	9.898914992	0.002371924	0.021347316
12	Error-focused subset	FCz	theta	Error	2	75	5.596343826	0.005428208	0.043425664
12	Attention-focused subset	FCz	P300	Attention	2	75	6.958305301	0.001690202	0.01690202
12	Attention-focused subset	Pz	late Positive Potential	Attention	2	75	15.90501304	1.75E-06	2.45E-05
12	Attention-focused subset	FCz	theta	Cognition	1	75	4.074162985	0.047119632	0.282717792
12	Attention-focused subset	FCz	beta	Cognition	1	75	20.87251928	1.89E-05	0.0002457
12	Attention-focused subset	FCz	gamma	Attention	2	75	5.469286147	0.006063765	0.043425664
13	Error-focused subset	FCz	ERN_amp	Error	2	75	6.595573737	0.002298053	0.020682477
13	Error-focused subset	Pz	late Positive Potential	Error	2	75	8.469702692	0.000482	0.005784
13	Error-focused subset	C1, C3, C5	mu	Error	2	75	15.96623702	1.67E-06	2.34E-05
13	Error-focused subset	FCz	beta	Cognition	1	75	11.21639697	0.00127093	0.01398023
13	Error-focused subset	FCz	theta	Error	2	75	4.532818767	0.013854894	0.110839152
13	Attention-focused subset	FCz	P300	Attention	2	75	6.814364755	0.001908766	0.01908766
13	Attention-focused subset	Pz	late Positive Potential	Attention	2	75	15.51116421	2.30E-06	2.99E-05
13	Attention-focused subset	C1, C3, C5	mu	Attention	2	75	3.212607706	0.045849861	0.265669446
13	Attention-focused subset	FCz	beta	Attention	2	75	3.250492155	0.044278241	0.265669446
13	Attention-focused subset	FCz	gamma	Attention	2	75	4.073859023	0.020912686	0.146388802
14	Error-focused subset	Pz	late Positive Potential	Error	2	75	6.852737888	0.001847806	0.020325866
14	Error-focused subset	C1, C3, C5	mu	Error	2	75	12.4361628	2.17E-05	0.0002821
14	Error-focused subset	FCz	beta	Cognition	1	75	7.87359999	0.006386786	0.06386786
14	Error-focused subset	FCz	theta	Error	2	75	4.715948104	0.011770693	0.105936237
14	Attention-focused subset	FCz	P300	Cognition:Error	2	75	3.62603195	0.031390065	0.25112052
14	Attention-focused subset	Pz	late Positive Potential	Attention	2	75	24.13264734	8.10E-09	1.13E-07
14	Attention-focused subset	FCz	beta	Cognition	1	75	13.23008499	0.000503	0.006036
15	Error-focused subset	FCz	ERN_amp	Cognition:Error	2	75	3.632628863	0.031201827	0.249614616
15	Error-focused subset	Pz	late Positive Potential	Error	2	75	12.27068574	2.45E-05	0.000294
15	Error-focused subset	C1, C3, C5	mu	Error	2	75	12.88406105	1.55E-05	0.0002015
15	Error-focused subset	FCz	beta	Cognition	1	75	11.97089379	0.000895	0.009845
15	Error-focused subset	FCz	theta	Error	2	75	4.264271549	0.017619289	0.158573601
15	Attention-focused subset	FCz	P300	Attention	2	75	4.771184674	0.01120745	0.1120745
15	Attention-focused subset	Pz	late Positive Potential	Attention	2	75	21.83899123	3.36E-08	4.70E-07
16	Error-focused subset	Pz	late Positive Potential	Error	2	75	10.71900202	8.04E-05	0.0010452
16	Error-focused subset	C1, C3, C5	mu	Error	2	75	8.923259006	0.000334	0.004008
16	Error-focused subset	FCz	beta	Cognition	1	75	9.950719835	0.002313781	0.02313781
16	Error-focused subset	FCz	gamma	Cognition	1	75	6.598239684	0.012195344	0.109758096
16	Error-focused subset	FCz	theta	Error	2	75	4.675137878	0.012205438	0.109758096
16	Attention-focused subset	FCz	P300	Attention	2	75	3.765150885	0.027656272	0.193593904
16	Attention-focused subset	Pz	late Positive Potential	Attention	2	75	17.99520285	4.14E-07	5.80E-06
16	Attention-focused subset	FCz	beta	Cognition	1	75	13.18398316	0.000514	0.005654
16	Attention-focused subset	FCz	gamma	Attention	2	75	3.232511678	0.045017139	0.270102834
17	Error-focused subset	Pz	late Positive Potential	Error	2	75	9.620883707	0.000191	0.002483
17	Error-focused subset	C1, C3, C5	mu	Error	2	75	7.097852017	0.001502795	0.016530745
17	Error-focused subset	FCz	beta	Cognition	1	75	14.0297532	0.000351	0.004212
17	Attention-focused subset	FCz	P300	Attention	2	75	3.71736845	0.028884361	0.259959249
17	Attention-focused subset	Pz	late Positive Potential	Attention	2	75	17.00809803	8.11E-07	1.14E-05
17	Attention-focused subset	FCz	beta	Cognition	1	75	7.839244903	0.006497393	0.06497393
17	Attention-focused subset	FCz	gamma	Attention	2	75	3.700131756	0.029340996	0.259959249
18	Error-focused subset	Pz	late Positive Potential	Error	2	75	6.992721787	0.00164186	0.01970232
18	Error-focused subset	C1, C3, C5	mu	Error	2	75	8.740886413	0.000387	0.005031
18	Error-focused subset	FCz	beta	Cognition	1	75	5.058113013	0.02744646	0.168927472
18	Error-focused subset	FCz	gamma	Cognition	1	75	6.483527039	0.012939034	0.116451306
18	Attention-focused subset	FCz	P300	Attention	2	75	4.542772571	0.013732417	0.116451306
18	Attention-focused subset	Pz	late Positive Potential	Attention	2	75	16.66483923	1.03E-06	1.44E-05
18	Attention-focused subset	C1, C3, C5	mu	Attention	2	75	4.98637704	0.009264219	0.09264219
18	Attention-focused subset	FCz	beta	Cognition	1	75	8.329090663	0.005092753	0.056020283
18	Attention-focused subset	FCz	gamma	Attention	2	75	3.915401378	0.024132496	0.168927472
19	Error-focused subset	Pz	late Positive Potential	Error	2	75	9.212504121	0.000265	0.00318
19	Error-focused subset	C1, C3, C5	mu	Error	2	75	8.049386259	0.000681	0.007491
19	Error-focused subset	FCz	beta	Cognition	1	75	7.920484194	0.006239007	0.06239007
19	Error-focused subset	FCz	gamma	Cognition	1	75	4.470553004	0.037807307	0.302458456
19	Attention-focused subset	Pz	late Positive Potential	Attention	2	75	12.06672855	2.86E-05	0.0004004
19	Attention-focused subset	FCz	beta	Cognition	1	75	15.079143	0.00022	0.00286
19	Attention-focused subset	FCz	gamma	Attention	2	75	4.65895857	0.012382327	0.111440943
